# Supplementary material for: Modular self-assembly of gamma-modified peptide nucleic acids in organic solvent mixtures
Source: Nat Commun. 2020 Jun 11;11:2960. doi: 10.1038/s41467-020-16759-8 (PMC7289805; doi:10.1038/s41467-020-16759-8)
Supplement: Supplementary file 4 — Source Data [file 41467_2020_16759_MOESM4_ESM.xlsx]

## Sheet: Figure 1c
Figure 1c: Melt curve studies show the melting temperatures of 2-oligomer and 3-oligomer gamma-PNA substructures in different solvent conditions
P2, P3 in PBS				P2,P3,P7 in DMF				P2,P3,P7 in DMSO				P2,P3,P7 in PBS
Temperature	Absorbance	Normalized Absorbance		Temperature	Absorbance	Normalized Absorbance		Temperature	Absorbance	Normalized Absorbance		Temperature	Absorbance	Normalized Absorbance
4.07	0.62877	1		4.22	0.96071	1.00003		4.27	1.69851	1.00042		3.97	1.74269	1.00041
4.47	0.62918	1.00065		4.57	0.96068	1		4.66	1.69792	1.00007		4.52	1.74247	1.00029
5.07	0.62895	1.00029		5.22	0.96091	1.00024		5.32	1.6978	1		4.97	1.74197	1
5.62	0.62895	1.00029		5.67	0.96116	1.0005		5.87	1.69806	1.00015		5.52	1.74255	1.00033
6.12	0.62907	1.00048		6.17	0.96154	1.0009		6.27	1.6984	1.00035		6.02	1.74271	1.00042
6.67	0.62912	1.00056		6.77	0.96162	1.00098		6.87	1.69817	1.00022		6.52	1.74273	1.00044
7.13	0.62929	1.00083		7.32	0.96178	1.00115		7.87	1.69852	1.00042		7.02	1.74248	1.00029
7.62	0.62934	1.00091		7.74	0.96212	1.0015		8.42	1.6989	1.00065		7.52	1.7423	1.00019
8.12	0.62946	1.0011		8.32	0.96242	1.00181		9.02	1.69858	1.00046		7.97	1.7429	1.00053
8.72	0.62966	1.00142		8.82	0.96274	1.00214		9.57	1.69839	1.00035		8.47	1.74284	1.0005
9.27	0.62969	1.00146		9.47	0.96323	1.00265		10.04	1.69919	1.00082		8.97	1.74264	1.00038
9.77	0.62979	1.00162		9.97	0.96354	1.00298		10.56	1.69856	1.00045		9.47	1.74286	1.00051
10.27	0.63012	1.00215		10.47	0.96388	1.00333		11.12	1.6988	1.00059		10.02	1.74345	1.00085
10.87	0.63032	1.00247		11.02	0.96411	1.00357		11.67	1.69923	1.00084		10.47	1.74356	1.00091
11.37	0.63051	1.00277		11.57	0.96469	1.00417		12.22	1.69992	1.00125		11.02	1.74397	1.00115
11.92	0.63079	1.00321		12.12	0.96503	1.00453		12.82	1.69991	1.00124		11.47	1.74427	1.00132
12.62	0.6308	1.00323		12.67	0.96555	1.00507		13.32	1.70023	1.00143		11.97	1.74419	1.00127
13.07	0.63116	1.0038		13.22	0.96594	1.00548		13.92	1.70059	1.00164		12.47	1.74469	1.00156
13.67	0.63138	1.00415		13.77	0.96671	1.00628		14.47	1.70124	1.00203		12.98	1.74449	1.00145
14.22	0.63153	1.00439		14.37	0.96674	1.00631		15.07	1.70179	1.00235		13.47	1.74467	1.00155
14.77	0.63154	1.00441		14.87	0.9675	1.0071		15.57	1.70199	1.00247		14.02	1.74478	1.00161
15.32	0.63172	1.00469		15.47	0.96804	1.00766		16.12	1.70312	1.00313		14.47	1.74559	1.00208
15.92	0.63193	1.00503		16.02	0.96853	1.00817		16.72	1.70326	1.00322		15.05	1.7456	1.00208
16.42	0.63241	1.00579		16.62	0.9691	1.00876		17.27	1.70406	1.00369		15.52	1.745	1.00174
16.94	0.63276	1.00635		17.07	0.9696	1.00929		17.82	1.70539	1.00447		16.02	1.74525	1.00188
17.51	0.63338	1.00733		17.62	0.97018	1.00989		18.37	1.70588	1.00476		16.52	1.74475	1.0016
18.08	0.63378	1.00797		18.22	0.97105	1.01079		18.92	1.70614	1.00491		17.02	1.74544	1.00199
18.67	0.63431	1.00881		18.82	0.97157	1.01134		19.52	1.70756	1.00575		17.47	1.74565	1.00211
19.24	0.63507	1.01002		19.37	0.97231	1.01211		20.07	1.70888	1.00653		17.98	1.74585	1.00223
19.8	0.63563	1.01091		19.97	0.97358	1.01343		20.67	1.71008	1.00723		18.52	1.74626	1.00246
20.42	0.63624	1.01188		20.52	0.9742	1.01407		21.17	1.71087	1.0077		19.03	1.74679	1.00277
20.92	0.63667	1.01256		21.02	0.97528	1.0152		21.77	1.71213	1.00844		19.52	1.74714	1.00297
21.52	0.63732	1.0136		21.59	0.97618	1.01613		22.32	1.71371	1.00937		20.02	1.74744	1.00314
22.07	0.63806	1.01477		22.14	0.97713	1.01712		22.81	1.71507	1.01017		20.52	1.74838	1.00368
22.57	0.63859	1.01562		22.67	0.97821	1.01825		23.42	1.71686	1.01123		20.98	1.74875	1.00389
23.12	0.63897	1.01622		23.32	0.97921	1.01929		24.47	1.7201	1.01313		21.52	1.74942	1.00428
23.67	0.63981	1.01756		23.87	0.98039	1.02052		25.07	1.72156	1.01399		21.97	1.74981	1.0045
24.22	0.64041	1.01851		24.32	0.98131	1.02147		25.57	1.72387	1.01536		22.47	1.75126	1.00533
24.77	0.64109	1.01959		24.87	0.98252	1.02273		26.12	1.72565	1.0164		23.02	1.75175	1.00561
25.32	0.64182	1.02075		25.47	0.98369	1.02395		26.67	1.72769	1.01761		23.52	1.75368	1.00672
25.92	0.64257	1.02195		26.02	0.98506	1.02538		27.32	1.72951	1.01868		24.02	1.7548	1.00737
26.37	0.64333	1.02316		26.53	0.98614	1.0265		27.82	1.73215	1.02023		24.52	1.75608	1.0081
27.07	0.64438	1.02483		27.12	0.98748	1.0279		28.42	1.73439	1.02155		25.02	1.7573	1.0088
27.57	0.64542	1.02648		27.77	0.98905	1.02953		29.02	1.73593	1.02246		25.52	1.75951	1.01007
28.22	0.64639	1.02802		28.32	0.99038	1.03092		29.57	1.73763	1.02346		26	1.76143	1.01117
28.72	0.64724	1.02937		28.82	0.99164	1.03223		30.12	1.73922	1.0244		26.52	1.76299	1.01207
29.25	0.64856	1.03147		29.42	0.99282	1.03346		30.67	1.74174	1.02588		27.02	1.76549	1.0135
29.84	0.64968	1.03326		30.02	0.9945	1.0352		31.22	1.74359	1.02697		27.57	1.767	1.01437
30.47	0.65096	1.03529		30.57	0.99573	1.03648		31.82	1.745	1.0278		28.02	1.76969	1.01591
30.97	0.65214	1.03717		31.12	0.99707	1.03788		32.42	1.74667	1.02878		28.5	1.77221	1.01736
31.62	0.65377	1.03976		31.67	0.99851	1.03938		33.02	1.74881	1.03004		29.02	1.77426	1.01854
32.17	0.65514	1.04194		32.32	0.99994	1.04087		33.62	1.75119	1.03145		29.52	1.77761	1.02046
32.67	0.65639	1.04393		32.82	1.00137	1.04236		34.12	1.75279	1.03239		29.97	1.77952	1.02156
33.27	0.65835	1.04704		33.47	1.00297	1.04402		34.66	1.75484	1.0336		30.52	1.78213	1.02305
33.82	0.65993	1.04956		33.96	1.00454	1.04566		35.24	1.7571	1.03493		31.02	1.78491	1.02465
34.42	0.66151	1.05207		34.53	1.00621	1.04739		35.77	1.75911	1.03611		31.57	1.78771	1.02626
35.02	0.66334	1.05498		35.12	1.00797	1.04923		36.34	1.76146	1.0375		31.98	1.79009	1.02762
35.57	0.66462	1.05702		35.67	1.00918	1.05049		36.92	1.76389	1.03893		32.52	1.79232	1.0289
36.07	0.66679	1.06047		36.2	1.01106	1.05244		37.47	1.76599	1.04016		32.97	1.79503	1.03046
36.72	0.66886	1.06376		36.82	1.01283	1.05428		38.07	1.76853	1.04166		33.57	1.7968	1.03148
37.22	0.67054	1.06643		37.37	1.01455	1.05607		38.67	1.77076	1.04297		34.02	1.79894	1.0327
37.82	0.67234	1.06929		37.97	1.01656	1.05817		39.22	1.77347	1.04457		34.47	1.80064	1.03368
38.42	0.67448	1.0727		38.57	1.01851	1.0602		39.82	1.77564	1.04585		34.98	1.80229	1.03463
38.97	0.67637	1.0757		39.12	1.02072	1.0625		40.37	1.77791	1.04718		35.47	1.80392	1.03556
39.52	0.67835	1.07885		39.67	1.02284	1.0647		40.97	1.78055	1.04874		36.02	1.8068	1.03722
40.12	0.68041	1.08213		40.32	1.02498	1.06693		41.57	1.78351	1.05048		36.52	1.80893	1.03844
40.72	0.68213	1.08486		40.87	1.02716	1.0692		42.12	1.78592	1.0519		37	1.81087	1.03955
41.27	0.68418	1.08812		41.42	1.02944	1.07157		42.67	1.78911	1.05378		37.47	1.81272	1.04061
41.81	0.68601	1.09103		41.97	1.03187	1.0741		43.22	1.79105	1.05492		38.07	1.81492	1.04188
42.38	0.68774	1.09379		42.52	1.03433	1.07666		43.82	1.79364	1.05645		38.47	1.81692	1.04303
43.02	0.68949	1.09657		43.12	1.03696	1.0794		44.37	1.79688	1.05836		39.02	1.81863	1.04401
43.47	0.69131	1.09946		43.67	1.03985	1.08241		44.87	1.79973	1.06004		39.47	1.82105	1.0454
44.07	0.69277	1.10179		44.22	1.04238	1.08504		45.47	1.80203	1.06139		40.02	1.8232	1.04663
44.57	0.6941	1.1039		44.77	1.0452	1.08798		45.94	1.80463	1.06292		40.52	1.82541	1.0479
45.12	0.69561	1.1063		45.32	1.04806	1.09096		46.57	1.8079	1.06485		41.02	1.82758	1.04915
45.67	0.69731	1.10901		45.87	1.05113	1.09415		47.02	1.81194	1.06723		41.52	1.82997	1.05052
46.22	0.69839	1.11072		46.42	1.05419	1.09734		47.67	1.81443	1.06869		41.98	1.83236	1.05189
46.82	0.69958	1.11262		46.97	1.05742	1.1007		48.22	1.81868	1.0712		42.52	1.83455	1.05315
47.37	0.70084	1.11462		47.52	1.06075	1.10417		48.72	1.82241	1.07339		43.02	1.83663	1.05434
47.87	0.70202	1.1165		48.02	1.06398	1.10753		49.27	1.82637	1.07573		43.47	1.83891	1.05565
48.47	0.70285	1.11782		48.62	1.06766	1.11136		49.82	1.83071	1.07828		43.99	1.84173	1.05727
49.02	0.70402	1.11968		49.12	1.0713	1.11515		50.42	1.83464	1.0806		44.52	1.84369	1.05839
49.62	0.70499	1.12122		49.72	1.07518	1.11919		50.97	1.8391	1.08323		45.02	1.84586	1.05964
50.11	0.70609	1.12297		50.27	1.07896	1.12312		51.57	1.84277	1.08539		45.52	1.84829	1.06103
50.72	0.70689	1.12424		50.87	1.08298	1.12731		52.22	1.84815	1.08856		46.02	1.85069	1.06241
51.32	0.7079	1.12585		51.39	1.08699	1.13148		52.67	1.85314	1.09149		46.49	1.85353	1.06404
51.82	0.70847	1.12676		51.97	1.09122	1.13588		53.24	1.85845	1.09462		47.02	1.85509	1.06494
52.47	0.70936	1.12817		52.54	1.09516	1.13998		53.82	1.86323	1.09744		47.52	1.85785	1.06652
52.96	0.71008	1.12932		53.12	1.09913	1.14412		54.42	1.86966	1.10123		47.97	1.8601	1.06781
53.57	0.71065	1.13022		53.62	1.10296	1.1481		54.92	1.87503	1.10439		48.47	1.86266	1.06928
54.12	0.71126	1.13119		54.22	1.10701	1.15232		55.47	1.87991	1.10726		49.02	1.86596	1.07118
54.62	0.71195	1.13229		54.74	1.11033	1.15578		56.02	1.8868	1.11132		49.47	1.86848	1.07262
55.22	0.71255	1.13324		55.32	1.11375	1.15934		56.62	1.89178	1.11425		50.02	1.87131	1.07425
55.77	0.71325	1.13436		55.92	1.11735	1.16308		57.17	1.8963	1.11692		50.52	1.87441	1.07603
56.37	0.71381	1.13525		56.47	1.12067	1.16654		57.77	1.90213	1.12035		51.02	1.87851	1.07838
56.92	0.71402	1.13558		57.07	1.12352	1.1695		58.37	1.90716	1.12331		51.57	1.88118	1.07992
57.44	0.71452	1.13638		57.62	1.12642	1.17252		58.87	1.91265	1.12655		52.02	1.88484	1.08202
58.07	0.71516	1.1374		58.17	1.12916	1.17538		59.42	1.9172	1.12923		52.47	1.88823	1.08396
58.62	0.71558	1.13806		58.72	1.13153	1.17784		60.02	1.92113	1.13154		53.02	1.89234	1.08632
59.17	0.71619	1.13903		59.32	1.13363	1.18003		60.57	1.92603	1.13443		53.48	1.89639	1.08865
59.72	0.71641	1.13938		59.82	1.13578	1.18227		61.12	1.92949	1.13646		53.99	1.90141	1.09153
60.32	0.717	1.14032		60.41	1.13786	1.18443		61.72	1.9328	1.13841		54.57	1.90582	1.09406
60.87	0.717	1.14032		61.02	1.13967	1.18632		62.22	1.93717	1.14099		55.07	1.91048	1.09674
61.37	0.7177	1.14143		61.57	1.14138	1.1881		62.77	1.93846	1.14175		55.52	1.91611	1.09997
62.02	0.71799	1.1419		62.17	1.14338	1.19018		63.42	1.94145	1.14351		56.02	1.921	1.10277
62.52	0.71828	1.14236		62.67	1.1448	1.19166		64.07	1.94425	1.14516		56.52	1.92676	1.10608
63.07	0.71858	1.14283		63.22	1.14645	1.19337		64.67	1.94583	1.14609		57.02	1.93241	1.10932
63.67	0.71896	1.14344		63.81	1.14784	1.19482		65.72	1.94881	1.14784		57.47	1.93785	1.11245
64.37	0.71927	1.14393		64.47	1.14926	1.1963		66.32	1.95054	1.14886		57.97	1.94434	1.11617
65.42	0.71963	1.1445		65.07	1.15064	1.19773		66.87	1.95171	1.14955		58.57	1.9504	1.11965
65.97	0.72005	1.14517		65.62	1.15206	1.19921		67.42	1.95225	1.14987		59.02	1.95694	1.12341
66.57	0.72013	1.1453		66.17	1.15343	1.20064		67.97	1.95393	1.15086		59.48	1.9626	1.12666
67.07	0.72032	1.1456		66.72	1.15444	1.20169		68.62	1.95485	1.1514		60.02	1.96895	1.1303
67.67	0.72068	1.14617		67.27	1.15588	1.20319		69.12	1.95651	1.15238		60.47	1.97543	1.13402
68.26	0.72096	1.14662		67.82	1.15676	1.20411		69.77	1.95665	1.15246		60.97	1.98129	1.13738
68.84	0.72114	1.14691		68.37	1.15825	1.20566		70.27	1.9562	1.1522		61.52	1.98763	1.14102
69.4	0.72125	1.14708		68.97	1.15953	1.20699		70.87	1.95746	1.15294		62.02	1.99274	1.14396
70.02	0.72146	1.14741		69.62	1.16041	1.2079		71.52	1.95902	1.15386		62.52	1.99718	1.14651
70.57	0.72166	1.14773		70.11	1.16177	1.20932		72.07	1.95858	1.1536		63.02	2.00308	1.14989
71.22	0.72169	1.14778		70.67	1.16309	1.21069		72.57	1.95866	1.15365		63.52	2.0077	1.15255
71.77	0.72205	1.14835		71.3	1.16259	1.21017		73.14	1.95941	1.15409		64.02	2.01218	1.15512
72.32	0.72205	1.14835		71.92	1.16276	1.21035		73.77	1.96064	1.15481		64.47	2.01598	1.1573
72.92	0.72239	1.14889		72.52	1.1626	1.21018		74.37	1.96075	1.15488		64.97	2.0192	1.15915
73.52	0.72244	1.14897		73.07	1.16286	1.21046		74.87	1.96013	1.15451		65.5	2.02342	1.16157
74.07	0.72259	1.14921		73.57	1.1629	1.2105		75.52	1.96078	1.15489		66.02	2.02652	1.16335
74.62	0.72258	1.1492		74.22	1.16322	1.21083		76.06	1.96204	1.15564		66.52	2.02907	1.16481
75.22	0.72273	1.14943		74.77	1.16328	1.21089		76.67	1.96168	1.15542		67.02	2.03127	1.16608
75.77	0.72312	1.15005		75.37	1.16367	1.2113		77.22	1.96268	1.15601		67.57	2.03368	1.16746
76.37	0.72299	1.14985		75.97	1.16355	1.21117		77.87	1.96299	1.1562		67.97	2.0358	1.16868
77.02	0.72308	1.14999		76.57	1.16343	1.21105		78.42	1.96267	1.15601		68.52	2.03647	1.16906
77.52	0.72335	1.15042		77.12	1.16325	1.21086		79.02	1.9639	1.15673		69.02	2.03914	1.17059
78.12	0.72327	1.15029		77.67	1.16337	1.21099		79.57	1.96444	1.15705		69.52	2.03983	1.17099
78.67	0.72326	1.15028		78.27	1.16333	1.21094		80.12	1.96371	1.15662		70.07	2.0416	1.17201
79.27	0.72324	1.15025		78.82	1.16344	1.21106		80.69	1.96413	1.15687		70.57	2.04323	1.17294
79.87	0.72352	1.15069		79.42	1.16358	1.2112		81.32	1.96441	1.15703		71.02	2.04378	1.17326
80.47	0.72354	1.15072		80.07	1.16321	1.21082		81.92	1.96416	1.15689		71.47	2.04515	1.17404
81.07	0.72363	1.15087		80.57	1.16344	1.21106		82.42	1.96489	1.15732		72.02	2.04591	1.17448
81.72	0.72344	1.15056		81.22	1.1635	1.21112		83.07	1.9647	1.1572		72.47	2.04622	1.17466
82.18	0.72366	1.15091		81.82	1.1634	1.21102		83.62	1.96529	1.15755		72.97	2.04745	1.17536
82.82	0.72365	1.1509		82.37	1.16349	1.21111		84.17	1.9654	1.15762		73.57	2.04791	1.17563
83.32	0.72388	1.15126		82.92	1.16383	1.21146		84.77	1.96625	1.15812		74.02	2.04859	1.17602
83.92	0.72385	1.15122		83.45	1.16362	1.21125		85.37	1.96628	1.15813		74.5	2.04921	1.17638
84.52	0.72412	1.15165		84.07	1.16358	1.2112		85.97	1.96642	1.15822		75.02	2.04967	1.17664
85.07	0.72413	1.15166		84.62	1.16379	1.21142		86.48	1.96686	1.15848		75.52	2.05068	1.17722
85.72	0.72419	1.15176		85.22	1.16381	1.21144		87.07	1.9667	1.15838		75.97	2.0512	1.17752
86.27	0.7244	1.15209		85.77	1.16346	1.21108		87.56	1.96714	1.15864		76.52	2.05192	1.17793
86.72	0.72446	1.15219		86.37	1.16345	1.21107		88.17	1.96761	1.15892		77.02	2.05163	1.17776
87.37	0.72459	1.15239		86.87	1.16303	1.21063		88.77	1.96744	1.15882		77.49	2.05168	1.17779
87.92	0.72453	1.1523		87.42	1.16334	1.21095		89.32	1.96828	1.15931		78.07	2.05199	1.17797
88.52	0.72465	1.15249		88.02	1.16319	1.2108		89.62	1.96806	1.15918		78.52	2.05221	1.1781
89.12	0.72467	1.15252		88.62	1.16317	1.21078		89.82	1.96895	1.15971		79.07	2.05324	1.17869
89.47	0.72506	1.15314		89.22	1.16367	1.2113		89.87	1.9685	1.15944		79.52	2.05298	1.17854
89.67	0.7252	1.15336		89.57	1.16366	1.21129		89.92	1.96907	1.15978		79.97	2.05365	1.17892
89.77	0.72542	1.15371		89.73	1.1643	1.21195		89.97	1.96879	1.15961		80.48	2.05417	1.17922
89.92	0.7255	1.15384		89.82	1.1646	1.21227		89.99	1.96828	1.15931		81.02	2.05357	1.17888
89.97	0.72548	1.15381		89.92	1.16455	1.21221		90.02	1.9684	1.15938		81.52	2.05396	1.1791
90.02	0.72516	1.1533		89.97	1.16455	1.21221						82.02	2.05465	1.1795
				90.02	1.16455	1.21221						82.57	2.05488	1.17963
--	--	--		--	--	--		--	--	--		83.02	2.05542	1.17994
												83.52	2.0549	1.17964
												84.02	2.05505	1.17973
												84.47	2.0561	1.18033
												85.02	2.0563	1.18045
												85.52	2.05636	1.18048
												86.02	2.05601	1.18028
												86.52	2.05602	1.18028
												86.97	2.05732	1.18103
												87.52	2.05705	1.18088
												87.97	2.05743	1.18109
												88.48	2.05739	1.18107
												88.97	2.05783	1.18132
												89.52	2.05735	1.18105
												90.02	2.05753	1.18115
												--	--	--
												--	--	--
												--	--	--
												--	--	--
												--	--	--
												--	--	--
												--	--	--
												--	--	--
												--	--	--

## Sheet: Figure 2b
Figure 2b: The length distribution of 3-helix tube structures (sample size, N = 423) self-assembled in 75% DMSO:H2O is thresholded to include elongated nanostructures at least 2 microns in length
Raw length of all-gamma-PNA nanotubes obtained through NeuronJ image tracings using imageJ from TIRF images. Data collected using the Cy3 laser line without thresholding
Length (um)
11.2526
11.5943
3.63242
1.37976
2.038
1.65032
2.0213
1.14188
2.15453
2.04163
2.53447
2.26815
2.34982
3.05186
3.20662
4.24274
2.61094
2.56714
1.35714
1.96286
1.68299
2.41068
1.22198
2.38697
1.31587
2.44529
1.77253
1.22198
0.977438
3.09905
2.96148
1.58643
1.42865
1.90817
1.69291
2.07273
1.52714
1.70888
2.99608
2.1319
1.34298
1.28817
3.28467
2.14001
1.30317
1.85602
1.73224
2.51523
1.58111
2.30202
1.48031
2.41044
1.1927
1.19778
1.65818
1.34588
1.331
1.42635
2.26815
1.11586
1.46325
1.82141
3.14648
3.89499
1.94374
1.15809
2.53713
1.7395
2.11738
0.955053
1.92523
1.97629
1.21
1.71796
1.31055
1.31055
1.35714
2.78106
2.49599
1.79588
1.14188
1.84114
2.35696
1.03419
1.30317
1.11586
1.85602
0.861883
2.56919
1.72849
1.46688
2.23354
2.25508
1.80145
6.12429
1.80205
2.28605
3.83776
2.8222
6.46442
2.93364
3.08356
1.70489
4.60611
3.43156
2.47796
1.83896
1.97266
1.57542
2.00872
3.80001
2.0034
3.36198
3.5044
3.69328
2.43307
1.94798
1.9792
1.48031
5.16295
3.509
4.45268
1.97412
1.95476
5.3776
3.19307
2.39568
3.02573
2.39895
1.63919
5.7354
3.63738
2.46429
3.43337
4.13626
2.13045
3.59007
2.9409
2.16481
2.98652
2.56677
1.72014
3.49061
3.03165
3.71397
4.54597
3.1915
2.26815
2.69794
3.72099
1.7395
3.10752
2.59182
2.33712
2.58674
2.13214
3.54373
1.83896
3.29156
2.75698
2.32187
2.63078
2.52745
2.18587
2.1826
2.24419
1.19778
1.48031
3.09095
2.39846
2.57185
4.70085
1.03419
4.50991
3.78694
2.2633
3.17214
3.60677
2.58383
3.15411
3.2797
4.39351
2.42351
2.44202
2.11544
3.17685
3.40046
2.01114
1.76236
3.2284
3.22162
3.54784
4.85972
2.43198
1.80278
2.88258
4.44711
2.1342
4.00014
2.48752
1.71118
1.51347
3.04012
3.77883
3.38074
2.82305
2.25508
2.93364
3.17286
2.56496
3.54385
2.69491
2.1319
2.1342
4.13626
1.42635
1.96214
1.48649
2.1688
2.14001
1.53319
3.46665
3.18908
3.21654
2.79619
1.42635
1.96214
1.20443
1.80145
3.0135
2.76715
2.62643
1.99372
2.20402
2.31618
1.65117
1.60458
2.98967
3.2503
4.48087
2.76715
2.27528
1.58498
0.875556
2.98616
1.73224
2.23535
1.85602
3.69836
2.94405
2.65849
2.1688
3.55195
2.17268
2.62812
1.03419
1.54953
3.10534
3.45443
2.38854
5.49158
2.78348
3.06142
3.87261
3.84465
3.78609
1.936
3.39151
4.49575
3.45334
2.0034
2.1688
2.96898
4.19943
1.89559
5.25382
3.32544
4.28836
2.42762
3.1126
4.52419
4.11969
4.15224
1.96286
3.18412
3.20589
2.89214
1.63035
2.90134
2.26972
2.57912
3.20251
2.51256
1.56114
1.95088
2.20414
3.16681
2.17243
2.15453
1.82359
4.6032
1.97266
3.72559
3.49024
3.05803
3.10534
2.69721
2.76824
3.32205
3.11067
1.42102
4.44421
2.97454
3.45782
1.694
3.69207
1.58111
3.81089
1.73284
2.08386
3.34892
2.0766
3.44354
1.54953
2.18587
1.5926
3.31443
2.45594
2.29089
1.82444
1.96456
1.4111
1.48031
2.1688
2.17316
5.11794
2.49683
2.26815
1.936
3.18218
1.3967
3.31346
1.88554
2.20958
2.46792
1.31055
1.95088
3.22344
1.82395
4.09295
3.09663
2.13819
2.14412
1.21895
2.92711
1.45926
3.36017
2.25508
4.79378
4.30845
3.49642
3.08937
3.90794
3.33149
3.34154
5.78211
2.50591
2.58674
3.60762
3.87176
5.3027
3.22901
3.73721
3.02851
3.80642
2.3019
3.30294
2.04563
2.32296
2.48595
5.55995
3.2716
3.00806
2.48595
6.65645
5.9987
2.97224
4.19083
7.62857
2.38443
1.28817
1.96214
2.63308
3.38848
3.13753
3.43918
4.3364
1.82698
2.83769
4.583
6.77019
4.80539
3.50089
3.56563
3.3546
4.79015
6.55735
3.18823
2.38443
4.76692
5.45008
3.83038
3.03165
3.01544
3.29991
3.63907
5.72209
4.15599
3.48928
3.72656
3.63484
3.78004
3.70163
3.27269
2.85306
1.98259
2.55649
4.73836
5.6415
6.39582
3.98913
4.76353
3.86571
2.97454
1.70598
3.38413
3.04363
5.79784
2.56677
2.26972
2.02143
5.02779
2.08023
3.93807
4.54597
2.04163
2.28823
2.99935
2.59109
5.36659
5.1598
5.1644
4.01357
3.62383
2.3987
5.31722
3.67925
4.32442
4.69867
3.75971
3.75911
5.66933
3.59043
2.67967
2.46126
5.00625
3.27196
4.11957
4.8452
2.52515
2.91598
4.58396
4.00873
3.98913
2.72044
1.79346
4.45341
4.04854
3.88011
2.17873
4.75058
4.20729
4.05798
4.84666
3.60677
3.16621
4.9345
4.62014
5.25382
2.76376
4.16083
5.11721
3.57591
2.08386
3.1915
2.32296
1.7937
2.22701
1.65032
2.29198
2.15017
3.24171
4.60054
4.07903
2.91888
1.51722
2.58444
2.33482
3.87551
3.82505
1.90817
1.65274
1.84319
1.21109
1.73284
1.936
1.90333
2.71427
2.57694
0.883421
1.96286
2.80696
6.15648
4.65027
2.18587
3.29664
4.79342
1.84731
4.38165
4.58396
2.35829
5.83365
1.84428
4.92724
4.87061
4.8233
3.02984
2.60888
3.28938
2.96148
5.13415
3.11067
5.51252
2.54923
5.27536
3.70054
2.8683
3.33198
1.4716
2.20402
2.63768
2.99935
2.15453
5.93445
3.04146
3.99227
1.62926
2.62643
2.08531
4.30554
3.04896
1.83896
3.29096
2.29525
1.45926
2.90787

## Sheet: Figure 2d
Figure 2d: Width distribution of all-gamma-PNA nanostructures(sample size, N =171) using TEM studies
Width measurements made using intensity profile scans using imageJ
PNA Width (nm)
83.0235
50.3588
91.4721
77.0075
76.0847
26.0227
41.0269
62.7737
33.5052
23.1914
40.984
105.863
86.0669
17.2414
30.3103
17.4799
14.3678
15.9512
27.6006
44.1035
16.3822
21.2078
19.9487
20.8019
21.2762
18.3994
16.2557
15.4741
12.8506
19.158
15.4454
23.3046
17.6609
13.9454
9.62644
14.9626
19.7241
34.5374
23.3046
22.4224
15.4454
24.977
15.273
15.4041
22.3614
8.77055
16.5701
20.1512
16.2465
8.03554
20.2256
19.2771
19.074
21.9691
14.278
16.9803
10.0958
16.5788
9.23095
19.4646
10.5821
13.3514
16.8003
10.8129
9.86731
12.1191
16.5234
11.2018
18.4977
23.7668
13.7622
17.9219
11.0223
15.5236
25.3655
19.1
14.7216
15.3879
25.4624
26.9911
18.0046
14.738
31.6204
19.4704
14.0968
27.5265
15.2677
20.6441
32.8371
9.54194
34.1426
26.7879
10.7959
16.0034
15.4166
16.1953
22.1357
15.9977
9.33295
38.2794
10.7959
38.517
17.1772
13.5786
16.3212
5.16175
30.3665
21.9496
25.0501
20.2891
27.6754
14.5663
13.361
15.5339
15.3879
25.6771
27.1257
11.6089
19.1812
26.7191
9.54194
17.0713
16.1953
6.88234
11.4515
8.58861
19.2041
9.3988
7.30031
14.5978
20.0916
6.40137
11.5402
5.13885
8.34526
17.9359
13.361
13.361
14.3859
13.5786
18.331
20.0401
14.3143
19.4646
13.7618
38.9379
14.0968
12.1471
12.9631
19.0867
28.6287
9.73089
11.128
9.44747
24.8297
7.70971
9.16691
16.3212
19.0982
16.1953
16.6648
8.58861
7.69253
15.3879
11.4916
8.53421
18.5285
10.8818
11.5402
12.8829
17.1772
14.3143
12.8829

## Sheet: Figure 4c
Figure 4c: width distribution of all-gammaPNA nanostructures with 5.25mM SDS (sample size, N =185) and without SDS (sample size, N =171) using TEM studies
Width measurements made using intensity profile scans using imageJ
	PNA Width with 5.25mM SDS (nm)		PNA Width without SDS (nm)
	12.947		83.0235
	13.818		50.3588
	12.668		91.4721
	16.874		77.0075
	15.295		76.0847
	12.358		26.0227
	15.12		41.0269
	11.41		62.7737
	10.041		33.5052
	12.328		23.1914
	15.926		40.984
	16.599		105.863
	8.091		86.0669
	13.75		17.2414
	13.241		30.3103
	11.156		17.4799
	16.58		14.3678
	11.33		15.9512
	13.597		27.6006
	14.654		44.1035
	15.034		16.3822
	18.399		21.2078
	18.791		19.9487
	14.786		20.8019
	11.692		21.2762
	5.495		18.3994
	13.68		16.2557
	10.123		15.4741
	18.678		12.8506
	14.685		19.158
	14.85		15.4454
	13.32		23.3046
	15.082		17.6609
	9.57		13.9454
	8.868		9.62644
	8.5053		14.9626
	12.484		19.7241
	16.344		34.5374
	8.608		23.3046
	9.174		22.4224
	18.576		15.4454
	16.632		24.977
	9.781		15.273
	11.44		15.4041
	13.078		22.3614
	10.815		8.77055
	7.247		16.5701
	11.366		20.1512
	13.714		16.2465
	23.178		8.03554
	23.928		20.2256
	15.282		19.2771
	15.279		19.074
	12.741		21.9691
	13.831		14.278
	5.723		16.9803
	13.06		10.0958
	8.726		16.5788
	10.329		9.23095
	9.025		19.4646
	9.309		10.5821
	11.166		13.3514
	5.425		16.8003
	10.935		10.8129
	10.583		9.86731
	12.252		12.1191
	15.571		16.5234
	14.811		11.2018
	14.981		18.4977
	14.092		23.7668
	11.189		13.7622
	10.329		17.9219
	14.038		11.0223
	13.731		15.5236
	17.06		25.3655
	9.72		19.1
	10.071		14.7216
	13.108		15.3879
	14.037		25.4624
	7.467		26.9911
	10.335		18.0046
	5.131		14.738
	8.409		31.6204
	11.039		19.4704
	14.513		14.0968
	7.436		27.5265
	8.691		15.2677
	12.614		20.6441
	10.309		32.8371
	10.702		9.54194
	9.58		34.1426
	7.916		26.7879
	14.495		10.7959
	6.065		16.0034
	11.302		15.4166
	9.211		16.1953
	14.425		22.1357
	10.319		15.9977
	14.809		9.33295
	11.508		38.2794
	12.131		10.7959
	12.225		38.517
	15.831		17.1772
	15.612		13.5786
	11.23		16.3212
	7.033		5.16175
	8.778		30.3665
	8.991		21.9496
	11.822		25.0501
	7.414		20.2891
	8.668		27.6754
	11.79		14.5663
	7.51		13.361
	8.096		15.5339
	10.408		15.3879
	7.895		25.6771
	8.388		27.1257
	7.335		11.6089
	10.081		19.1812
	9.154		26.7191
	8.957		9.54194
	8.842		17.0713
	5.936		16.1953
	8.336		6.88234
	4.79		11.4515
	11.985		8.58861
	10.868		19.2041
	18.089		9.3988
	15.83		7.30031
	8.517		14.5978
	13.43		20.0916
	13.646		6.40137
	11.05		11.5402
	12.599		5.13885
	12.078		8.34526
	13.044		17.9359
	15.076		13.361
	11.3		13.361
	16.385		14.3859
	6.827		13.5786
	14.543		18.331
	10.616		20.0401
	10.247		14.3143
	9.103		19.4646
	6.212		13.7618
	11.657		38.9379
	17.389		14.0968
	12.848		12.1471
	8.334		12.9631
	10.886		19.0867
	16.595		28.6287
	14.367		9.73089
	12.864		11.128
	12.296		9.44747
	14.464		24.8297
	8.31		7.70971
	16.985		9.16691
	10.923		16.3212
	9.04		19.0982
	12.223		16.1953
	14.931		16.6648
	7.907		8.58861
	11.506		7.69253
	16.496		15.3879
	11.731		11.4916
	10.935		8.53421
	12.027		18.5285
	7.781		10.8818
	10.038		11.5402
	10.374		12.8829
	8.15		17.1772
	8.684		14.3143
	7.828		12.8829
	9.419
	7.087
	7.815
	7.433
	6.113
	10.188
	6.898
	6.443
	11.759
	11.316
	12.394
	13.797

## Sheet: Supp fig. 1
Supp fig 1: Melt curve studies show the melting temperatures of 2-oligomer and 3-oligomer DNA substructures in aqueous buffers
7bp domain, 3-strand in TAE/Mg2+				7bp domain, 2-strand in PBS				10bp domain, 3-strand in PBS				10bp domain, 2-strand in PBS				10bp domain, 3-strand in TAE/Mg2+				7bp domain, 3-strand in PBS
Temperature	Absorbance	Normalized Absorbance		Temperature	Absorbance	Normalized Absorbance		Temperature	Absorbance	Normalized Absorbance		Temperature	Absorbance	Normalized Absorbance		Temperature	Absorbance	Normalized Absorbance		Temperature	Absorbance	Normalized Absorbance
14.87	1.78803	1		15.07	1.13691	1		14.97	2.12809	1		14.82	1.37073	1		14.67	1.51811	1		14.97	1.75187	1
15.27	1.78941	1.00077		15.63	1.14355	1.00584		15.52	2.12989	1.00085		15.37	1.37192	1.00087		15.22	1.51866	1.00036		15.47	1.75465	1.00159
15.87	1.79126	1.00181		16.21	1.15091	1.01231		16.07	2.13122	1.00147		15.97	1.37325	1.00184		15.82	1.51934	1.00081		15.97	1.75625	1.0025
16.37	1.79153	1.00196		16.75	1.15854	1.01903		16.62	2.13252	1.00208		16.47	1.3743	1.0026		16.37	1.52053	1.00159		16.52	1.75874	1.00392
16.82	1.79282	1.00268		17.27	1.16687	1.02635		17.17	2.13411	1.00283		17.02	1.3756	1.00355		16.87	1.52169	1.00236		17.02	1.76072	1.00505
17.37	1.7954	1.00412		17.77	1.17544	1.03389		17.62	2.13527	1.00337		17.57	1.37675	1.00439		17.47	1.52279	1.00308		17.52	1.76332	1.00654
17.92	1.79611	1.00452		18.37	1.18542	1.04267		18.27	2.13627	1.00384		18.17	1.378	1.0053		17.97	1.52419	1.004		17.97	1.76507	1.00753
18.32	1.79813	1.00565		18.92	1.19541	1.05146		18.82	2.13808	1.00469		18.67	1.37948	1.00638		18.57	1.52541	1.00481		18.42	1.76752	1.00893
18.82	1.80159	1.00758		19.47	1.20529	1.06015		19.32	2.14027	1.00572		19.22	1.3808	1.00735		19.12	1.5264	1.00546		18.97	1.76896	1.00976
19.32	1.80337	1.00858		20.02	1.21526	1.06891		19.87	2.14168	1.00639		19.77	1.38228	1.00843		19.67	1.52777	1.00636		19.52	1.77201	1.0115
19.82	1.80506	1.00952		20.59	1.22439	1.07695		20.42	2.14335	1.00717		20.32	1.3838	1.00954		20.17	1.52953	1.00752		20.07	1.77398	1.01262
20.32	1.80683	1.01051		21.12	1.23353	1.08498		21.02	2.14469	1.0078		20.87	1.38539	1.0107		20.77	1.52999	1.00783		20.52	1.77657	1.0141
20.82	1.80898	1.01172		21.62	1.24158	1.09207		21.47	2.1459	1.00837		21.44	1.38685	1.01176		21.32	1.53134	1.00871		20.99	1.77928	1.01565
21.32	1.81058	1.01261		22.22	1.2493	1.09886		22.02	2.14783	1.00928		21.97	1.38828	1.0128		21.82	1.53299	1.0098		21.52	1.78119	1.01674
21.88	1.81343	1.01421		22.77	1.25584	1.10461		22.67	2.14931	1.00997		22.52	1.39009	1.01412		22.37	1.53468	1.01091		22.02	1.78321	1.01789
22.37	1.81635	1.01584		23.32	1.26192	1.10996		23.22	2.15153	1.01101		23.02	1.39176	1.01534		22.97	1.53594	1.01174		22.42	1.78562	1.01927
22.82	1.81901	1.01733		23.87	1.26658	1.11405		23.72	2.1529	1.01166		23.57	1.39381	1.01684		23.52	1.5372	1.01257		23.02	1.78779	1.0205
23.37	1.8214	1.01866		24.42	1.27074	1.11771		24.32	2.15477	1.01254		24.12	1.39552	1.01809		24.07	1.53855	1.01346		23.52	1.78983	1.02167
23.87	1.82434	1.02031		24.97	1.27419	1.12075		24.87	2.15721	1.01368		24.77	1.39763	1.01962		24.62	1.54	1.01442		23.97	1.79249	1.02319
24.37	1.82786	1.02228		25.57	1.27772	1.12385		25.47	2.15832	1.01421		25.32	1.39971	1.02114		25.17	1.54235	1.01597		24.47	1.79468	1.02444
24.82	1.83116	1.02412		26.22	1.28023	1.12606		26.08	2.16001	1.015		25.92	1.40184	1.0227		25.82	1.54379	1.01692		24.92	1.79746	1.02602
25.22	1.83422	1.02583		26.77	1.28256	1.12811		26.62	2.16243	1.01614		26.47	1.40404	1.0243		26.37	1.54561	1.01811		25.52	1.80013	1.02755
25.87	1.83788	1.02788		27.32	1.28451	1.12983		27.22	2.16288	1.01635		27.12	1.40612	1.02582		26.97	1.54748	1.01935		25.97	1.80253	1.02892
26.32	1.84224	1.03032		27.87	1.28629	1.13139		27.77	2.16576	1.0177		27.67	1.409	1.02792		27.52	1.54918	1.02047		26.52	1.80586	1.03082
26.82	1.84646	1.03268		28.47	1.28814	1.13302		28.37	2.16753	1.01853		28.22	1.41174	1.02992		28.12	1.55122	1.02181		26.97	1.80808	1.03209
27.32	1.84977	1.03453		29.1	1.29028	1.1349		28.97	2.17007	1.01973		28.82	1.41373	1.03137		28.72	1.5545	1.02397		27.47	1.81167	1.03413
27.82	1.85383	1.0368		29.63	1.29162	1.13608		29.47	2.17156	1.02043		29.37	1.41665	1.0335		29.27	1.56051	1.02793		28.07	1.81573	1.03645
28.39	1.85849	1.03941		30.12	1.29283	1.13714		30.07	2.17368	1.02142		29.92	1.41893	1.03516		29.72	1.56256	1.02928		28.47	1.81837	1.03796
28.87	1.86228	1.04153		30.72	1.29403	1.1382		30.62	2.17459	1.02185		30.47	1.42131	1.0369		30.32	1.56336	1.02981		28.97	1.82242	1.04027
29.32	1.86538	1.04326		31.32	1.29505	1.1391		31.18	2.17729	1.02312		31.02	1.42365	1.03861		30.92	1.56531	1.03109		29.52	1.82645	1.04257
29.82	1.86979	1.04573		31.87	1.29577	1.13973		31.67	2.17899	1.02392		31.57	1.42617	1.04045		31.47	1.56741	1.03247		29.92	1.83013	1.04467
30.32	1.87393	1.04804		32.37	1.29689	1.14071		32.27	2.18074	1.02474		32.17	1.42867	1.04227		31.97	1.56872	1.03334		30.52	1.83418	1.04698
30.92	1.87749	1.05003		32.92	1.29748	1.14123		32.77	2.18355	1.02606		32.67	1.431	1.04397		32.57	1.57089	1.03477		31.02	1.83907	1.04978
31.37	1.88001	1.05144		33.47	1.29875	1.14235		33.32	2.18519	1.02683		33.22	1.43362	1.04588		33.12	1.5721	1.03556		31.47	1.84318	1.05212
31.87	1.88369	1.0535		34.02	1.29953	1.14304		33.87	2.18718	1.02777		33.82	1.43593	1.04757		33.62	1.57316	1.03626		32.02	1.84733	1.05449
32.27	1.88709	1.0554		34.57	1.30048	1.14387		34.47	2.18952	1.02887		34.37	1.43839	1.04936		34.22	1.57483	1.03736		32.47	1.85125	1.05673
32.87	1.8903	1.0572		35.2	1.30144	1.14472		35.02	2.19163	1.02986		34.92	1.44078	1.0511		34.82	1.57697	1.03877		32.92	1.85586	1.05936
33.37	1.89434	1.05946		35.72	1.3022	1.14539		35.57	2.19415	1.03104		35.52	1.44358	1.05315		35.42	1.57909	1.04017		33.42	1.86095	1.06226
33.87	1.89864	1.06186		36.27	1.30301	1.1461		36.12	2.19633	1.03207		36.08	1.44594	1.05487		35.97	1.58075	1.04126		34.02	1.86533	1.06477
34.37	1.90191	1.06369		36.87	1.30414	1.14709		36.67	2.19779	1.03275		36.62	1.44836	1.05663		36.52	1.58267	1.04253		34.52	1.86912	1.06693
34.87	1.90589	1.06592		37.37	1.30469	1.14758		37.22	2.20113	1.03432		37.17	1.45059	1.05826		36.97	1.58425	1.04357		34.92	1.87313	1.06922
35.36	1.91095	1.06875		37.97	1.30546	1.14825		37.87	2.20311	1.03525		37.72	1.4531	1.06009		37.57	1.58618	1.04484		35.49	1.87691	1.07138
35.92	1.91429	1.07061		38.52	1.30634	1.14903		38.37	2.20503	1.03615		38.27	1.4556	1.06192		38.12	1.58759	1.04577		36.04	1.88153	1.07401
36.37	1.91822	1.07281		39.02	1.30704	1.14964		38.92	2.20789	1.0375		38.82	1.45817	1.06379		38.67	1.58989	1.04728		36.52	1.88436	1.07563
36.82	1.92241	1.07516		39.62	1.30796	1.15045		39.42	2.20883	1.03794		39.37	1.4604	1.06542		39.22	1.5909	1.04795		37.02	1.88792	1.07766
37.37	1.92788	1.07821		40.17	1.30869	1.15109		40.06	2.21204	1.03945		39.92	1.46292	1.06726		39.82	1.5928	1.0492		37.52	1.89076	1.07928
37.82	1.93206	1.08055		40.73	1.3096	1.15189		40.57	2.215	1.04084		40.47	1.4655	1.06914		40.32	1.59423	1.05014		38.02	1.89378	1.081
38.33	1.93612	1.08282		41.32	1.31028	1.15249		41.12	2.21802	1.04226		41.02	1.46794	1.07092		40.92	1.5964	1.05157		38.52	1.89689	1.08278
38.86	1.94045	1.08524		41.89	1.31097	1.1531		41.67	2.22019	1.04328		41.57	1.47061	1.07287		41.47	1.59824	1.05278		38.97	1.89909	1.08404
39.32	1.9456	1.08812		42.37	1.31202	1.15402		42.32	2.22322	1.0447		42.17	1.47305	1.07465		42.02	1.60085	1.0545		39.47	1.90073	1.08497
39.82	1.94994	1.09055		42.97	1.31285	1.15475		42.82	2.2263	1.04615		42.72	1.47665	1.07727		42.62	1.60222	1.0554		39.97	1.90308	1.08631
40.37	1.95594	1.09391		43.57	1.31361	1.15542		43.37	2.22907	1.04745		43.27	1.47865	1.07873		43.12	1.60443	1.05686		40.47	1.90505	1.08744
40.87	1.96085	1.09665		44.07	1.31438	1.1561		43.92	2.23248	1.04905		43.87	1.48189	1.0811		43.72	1.60604	1.05792		41.02	1.90705	1.08858
41.37	1.96665	1.0999		44.62	1.3151	1.15673		44.57	2.23625	1.05082		44.42	1.48506	1.08341		44.27	1.60782	1.05909		41.52	1.90881	1.08958
41.82	1.97097	1.10231		45.27	1.31563	1.1572		45.12	2.23894	1.05209		44.97	1.48836	1.08582		44.82	1.61057	1.0609		41.97	1.91	1.09026
42.32	1.97505	1.1046		45.87	1.31644	1.15791		45.72	2.24297	1.05398		45.57	1.49137	1.08801		45.47	1.61287	1.06242		42.52	1.9116	1.09118
42.82	1.97904	1.10683		46.42	1.31721	1.15859		46.27	2.24625	1.05552		46.17	1.49434	1.09018		46.02	1.61494	1.06378		42.97	1.91309	1.09203
43.37	1.98423	1.10973		46.97	1.3178	1.15911		46.87	2.25054	1.05754		46.72	1.49719	1.09226		46.62	1.6171	1.06521		43.47	1.91438	1.09276
43.82	1.98945	1.11265		47.47	1.31884	1.16002		47.37	2.25325	1.05881		47.27	1.50023	1.09448		47.17	1.6194	1.06672		44.02	1.91578	1.09356
44.37	1.99293	1.1146		48.12	1.31963	1.16072		47.97	2.25805	1.06107		47.72	1.50327	1.09669		47.74	1.62209	1.06849		44.52	1.91756	1.09458
44.82	1.99606	1.11635		48.62	1.32042	1.16141		48.52	2.26085	1.06238		48.37	1.50553	1.09834		48.28	1.62476	1.07025		45.02	1.91819	1.09494
45.32	1.99983	1.11845		49.25	1.32088	1.16182		49.07	2.26551	1.06457		48.97	1.50901	1.10088		48.87	1.62722	1.07187		45.52	1.91942	1.09564
45.82	2.0032	1.12034		49.77	1.32197	1.16277		49.62	2.26871	1.06608		49.52	1.51166	1.10281		49.37	1.63031	1.07391		45.97	1.92012	1.09604
46.37	2.00563	1.1217		50.32	1.32259	1.16332		50.17	2.27289	1.06804		50.07	1.51453	1.10491		50.02	1.63334	1.0759		46.42	1.92141	1.09678
46.92	2.00874	1.12344		50.87	1.32302	1.1637		50.77	2.27574	1.06938		50.68	1.51746	1.10705		50.47	1.63561	1.0774		46.97	1.9226	1.09746
47.37	2.01196	1.12524		51.47	1.32366	1.16426		51.32	2.27943	1.07112		51.22	1.51964	1.10864		51.12	1.6392	1.07976		47.52	1.92393	1.09822
47.87	2.01334	1.12601		52.02	1.32446	1.16496		51.92	2.28212	1.07238		51.77	1.52176	1.11018		51.62	1.64192	1.08156		48.02	1.92495	1.0988
48.37	2.016	1.1275		52.57	1.32524	1.16565		52.42	2.28455	1.07352		52.32	1.52401	1.11182		52.22	1.64597	1.08422		48.47	1.92623	1.09953
48.82	2.01803	1.12863		53.17	1.32592	1.16625		53.02	2.2879	1.0751		52.97	1.52621	1.11343		52.77	1.6495	1.08655		48.97	1.92696	1.09994
49.27	2.01869	1.129		53.77	1.32634	1.16662		53.64	2.29124	1.07666		53.47	1.52779	1.11458		53.32	1.65244	1.08849		49.52	1.92791	1.10049
49.82	2.02142	1.13053		54.27	1.32713	1.16731		54.18	2.29228	1.07715		54.07	1.5298	1.11605		53.92	1.65715	1.09159		49.87	1.9287	1.10094
50.32	2.02273	1.13126		54.85	1.32776	1.16787		54.72	2.29537	1.07861		54.57	1.53118	1.11705		54.97	1.66399	1.09609		50.52	1.92929	1.10127
50.87	2.02404	1.13199		55.43	1.32836	1.1684		55.22	2.29743	1.07957		55.17	1.53334	1.11863		55.57	1.66785	1.09864		51.02	1.92974	1.10153
51.32	2.02513	1.1326		55.92	1.32923	1.16916		55.87	2.29927	1.08044		55.67	1.53453	1.1195		56.17	1.67134	1.10093		51.52	1.93163	1.10261
51.82	2.0262	1.1332		56.58	1.32961	1.16949		56.42	2.3017	1.08158		56.27	1.53638	1.12085		56.77	1.67521	1.10348		52.06	1.93225	1.10296
52.32	2.0275	1.13393		57.12	1.33016	1.16998		56.97	2.30202	1.08173		56.87	1.53718	1.12143		57.22	1.67848	1.10564		52.57	1.93314	1.10347
52.92	2.0292	1.13488		57.67	1.33045	1.17023		57.52	2.30364	1.08249		57.37	1.53855	1.12243		57.87	1.68255	1.10832		53.02	1.93413	1.10404
53.37	2.02963	1.13512		58.22	1.33148	1.17114		58.12	2.30552	1.08338		58.02	1.53993	1.12344		58.42	1.68487	1.10985		53.47	1.93487	1.10446
53.88	2.02983	1.13523		58.72	1.33167	1.17131		58.67	2.30816	1.08462		58.52	1.54107	1.12427		58.87	1.68813	1.11199		53.97	1.9359	1.10505
54.37	2.03171	1.13628		59.27	1.33202	1.17161		59.17	2.30794	1.08451		59.02	1.54212	1.12504		59.42	1.69062	1.11363		54.42	1.93582	1.105
54.87	2.03273	1.13685		59.87	1.33295	1.17243		59.77	2.30956	1.08527		59.57	1.54286	1.12558		60.02	1.69357	1.11558		54.97	1.9372	1.10579
55.37	2.03346	1.13726		60.47	1.33311	1.17257		60.32	2.3109	1.0859		60.17	1.54409	1.12647		60.62	1.69481	1.11639		55.47	1.9381	1.1063
55.82	2.03314	1.13708		60.97	1.33385	1.17322		60.82	2.31098	1.08594		60.76	1.54502	1.12715		61.17	1.698	1.1185		55.97	1.93893	1.10678
56.37	2.03575	1.13854		61.57	1.33447	1.17377		61.42	2.31312	1.08695		61.27	1.5459	1.12779		61.82	1.69939	1.11941		56.47	1.93923	1.10695
56.87	2.0358	1.13857		62.17	1.33494	1.17418		62.07	2.31284	1.08681		61.92	1.54744	1.12892		62.32	1.70054	1.12017		57	1.93992	1.10734
57.27	2.03743	1.13948		62.72	1.33534	1.17453		62.62	2.31457	1.08763		62.47	1.54804	1.12935		62.92	1.70261	1.12153		57.52	1.94107	1.108
57.87	2.03772	1.13965		63.22	1.33573	1.17488		63.22	2.3163	1.08844		63.07	1.54832	1.12956		63.42	1.70355	1.12215		58.02	1.94209	1.10858
58.42	2.03836	1.14		63.82	1.33624	1.17533		63.72	2.31664	1.0886		63.52	1.54957	1.13047		64.02	1.70494	1.12307		58.57	1.94263	1.10889
58.87	2.03917	1.14046		64.42	1.33655	1.1756		64.28	2.31758	1.08904		64.17	1.55015	1.13089		64.57	1.70617	1.12388		58.97	1.94315	1.10919
59.32	2.04033	1.14111		64.92	1.33722	1.17619		64.82	2.31755	1.08903		64.67	1.551	1.13151		65.12	1.70727	1.1246		59.47	1.94352	1.1094
59.87	2.0402	1.14103		65.52	1.33783	1.17672		65.42	2.31883	1.08963		65.27	1.55146	1.13185		65.72	1.70832	1.12529		59.97	1.94467	1.11005
60.42	2.04185	1.14196		66.12	1.33793	1.17681		65.97	2.31935	1.08987		65.82	1.55217	1.13237		66.32	1.70905	1.12577		60.52	1.94554	1.11055
60.87	2.04253	1.14234		66.72	1.3386	1.1774		66.52	2.31993	1.09015		66.47	1.55299	1.13297		66.87	1.71039	1.12666		60.92	1.94588	1.11074
61.37	2.04276	1.14246		67.3	1.33902	1.17777		67.12	2.32057	1.09045		67.02	1.55422	1.13386		67.47	1.71141	1.12733		61.42	1.94677	1.11125
61.82	2.04349	1.14287		67.82	1.33922	1.17795		67.67	2.32039	1.09036		67.57	1.55415	1.13381		67.97	1.71202	1.12773		61.97	1.94694	1.11135
62.37	2.04422	1.14328		68.37	1.33969	1.17836		68.27	2.32121	1.09075		68.12	1.5549	1.13436		68.57	1.71341	1.12865		62.52	1.94805	1.11198
62.92	2.04457	1.14348		68.96	1.34051	1.17908		68.77	2.32124	1.09076		68.67	1.55534	1.13468		69.12	1.71375	1.12887		63.02	1.94902	1.11254
63.37	2.04586	1.1442		69.52	1.34066	1.17921		69.42	2.32262	1.09141		69.27	1.55616	1.13528		69.67	1.71417	1.12915		63.5	1.94903	1.11254
63.82	2.04609	1.14433		70.07	1.34107	1.17957		69.97	2.32308	1.09163		69.82	1.55636	1.13542		70.22	1.7148	1.12956		63.92	1.94977	1.11297
64.37	2.04715	1.14492		70.57	1.34115	1.17964		70.47	2.3231	1.09164		70.41	1.55737	1.13616		70.83	1.71671	1.13082		64.42	1.9503	1.11327
64.87	2.04762	1.14518		71.17	1.34143	1.17989		71.02	2.32332	1.09174		70.92	1.55764	1.13636		71.32	1.71622	1.1305		64.97	1.9506	1.11344
65.37	2.04749	1.14511		71.77	1.34169	1.18012		71.62	2.32439	1.09224		71.47	1.55791	1.13655		71.97	1.71741	1.13128		65.52	1.9514	1.1139
65.87	2.04686	1.14476		72.32	1.34202	1.18041		72.17	2.32471	1.09239		72.07	1.55864	1.13709		72.52	1.71767	1.13145		65.92	1.95247	1.11451
66.37	2.04933	1.14614		72.82	1.34238	1.18073		72.77	2.32486	1.09246		72.67	1.55924	1.13753		73.07	1.71824	1.13183		66.47	1.9526	1.11458
66.82	2.04964	1.14631		73.46	1.3425	1.18083		73.27	2.32639	1.09318		73.22	1.55982	1.13795		73.62	1.71847	1.13198		66.97	1.95334	1.115
67.37	2.05047	1.14678		74.05	1.34272	1.18103		73.82	2.32603	1.09301		73.72	1.55991	1.13801		74.21	1.71887	1.13224		67.42	1.95314	1.11489
67.87	2.05082	1.14697		74.57	1.34299	1.18126		74.47	2.32602	1.09301		74.27	1.56105	1.13885		74.77	1.72019	1.13311		67.92	1.95378	1.11525
68.32	2.05101	1.14708		75.17	1.34345	1.18167		75.02	2.3266	1.09328		74.92	1.5611	1.13888		75.34	1.72023	1.13314		68.52	1.95444	1.11563
68.92	2.05151	1.14736		75.72	1.34342	1.18164		75.62	2.32778	1.09384		75.47	1.5615	1.13917		75.94	1.7196	1.13272		69.02	1.9549	1.11589
69.37	2.0514	1.1473		76.22	1.34364	1.18183		76.17	2.32727	1.0936		76.07	1.56234	1.13979		76.92	1.72055	1.13335		69.47	1.95572	1.11636
69.77	2.05126	1.14722		76.82	1.34379	1.18197		76.67	2.32865	1.09424		76.55	1.56252	1.13992		77.52	1.72167	1.13409		69.92	1.95586	1.11644
70.42	2.05124	1.14721		77.37	1.34373	1.18191		77.22	2.32748	1.09369		77.1	1.56281	1.14013		78.07	1.72242	1.13458		70.47	1.95597	1.1165
70.87	2.05241	1.14786		77.87	1.34367	1.18186		77.72	2.32826	1.09406		77.67	1.56287	1.14017		78.67	1.72152	1.13399		71.02	1.95684	1.117
71.32	2.05241	1.14786		78.47	1.34424	1.18236		78.34	2.32839	1.09412		78.17	1.56359	1.1407		79.27	1.7222	1.13444		71.47	1.9569	1.11703
71.87	2.053	1.14819		79.02	1.34404	1.18219		78.87	2.3285	1.09417		78.77	1.56414	1.1411		79.82	1.72184	1.1342		72.04	1.95731	1.11727
72.32	2.0538	1.14864		79.62	1.34456	1.18264		79.52	2.32977	1.09477		79.32	1.56448	1.14135		80.32	1.72202	1.13432		72.47	1.95781	1.11755
72.82	2.05386	1.14867		80.17	1.34461	1.18269		79.97	2.32919	1.0945		79.92	1.56457	1.14141		80.87	1.72203	1.13432		72.92	1.95804	1.11769
73.37	2.05378	1.14863		80.67	1.34479	1.18285		80.62	2.33025	1.095		80.47	1.56499	1.14172		81.52	1.72248	1.13462		73.47	1.95892	1.11819
73.87	2.05451	1.14904		81.27	1.34507	1.18309		81.12	2.32992	1.09484		81.02	1.56606	1.1425		82.02	1.72225	1.13447		73.97	1.95796	1.11764
74.32	2.0548	1.1492		81.87	1.34531	1.1833		81.72	2.3312	1.09544		81.62	1.56625	1.14264		82.62	1.72163	1.13406		74.52	1.95927	1.11839
74.93	2.0557	1.1497		82.42	1.34563	1.18359		82.27	2.33015	1.09495		82.17	1.56632	1.14269		83.12	1.72133	1.13386		74.97	1.95963	1.11859
75.42	2.05414	1.14883		82.97	1.34607	1.18397		82.88	2.33016	1.09495		82.72	1.56702	1.1432		83.67	1.72182	1.13419		75.47	1.9598	1.11869
75.77	2.05459	1.14908		83.52	1.34653	1.18438		83.42	2.33112	1.0954		83.27	1.56736	1.14345		84.27	1.72175	1.13414		75.97	1.96061	1.11915
76.32	2.05525	1.14945		84.12	1.34664	1.18447		83.97	2.33055	1.09514		83.82	1.56792	1.14386		84.87	1.72164	1.13407		76.52	1.96031	1.11898
76.77	2.05689	1.15037		84.62	1.34695	1.18475		84.52	2.33066	1.09519		84.42	1.56813	1.14401		85.37	1.72209	1.13436		76.97	1.96077	1.11924
77.27	2.05668	1.15025		85.22	1.34714	1.18491		85.02	2.3306	1.09516		84.92	1.56826	1.14411		85.97	1.72275	1.1348		77.52	1.96127	1.11953
77.72	2.05682	1.15033		85.77	1.34779	1.18549		85.57	2.33013	1.09494		85.52	1.56875	1.14446		86.52	1.72267	1.13475		77.97	1.96125	1.11952
78.12	2.05664	1.15023		86.32	1.34791	1.18559		86.17	2.32987	1.09482		86.07	1.56897	1.14462		87.12	1.72174	1.13413		78.5	1.96147	1.11964
78.57	2.05678	1.15031		86.92	1.34763	1.18534		86.77	2.33	1.09488		86.62	1.56948	1.145		87.72	1.72309	1.13502		78.97	1.9619	1.11989
79.07	2.05772	1.15083		87.47	1.34753	1.18526		87.32	2.3294	1.0946		87.22	1.56961	1.14509		88.22	1.72497	1.13626		79.52	1.96187	1.11987
79.52	2.05702	1.15044		88.07	1.34688	1.18468		87.92	2.33018	1.09496		87.82	1.57042	1.14568		88.82	1.72613	1.13703		80.02	1.96267	1.12033
79.97	2.05733	1.15061		88.67	1.34629	1.18417		88.47	2.33169	1.09567		88.37	1.5706	1.14581		89.47	1.72769	1.13805		80.52	1.96289	1.12045
80.42	2.05788	1.15092		89.27	1.34574	1.18368		89.12	2.33212	1.09587		88.97	1.57086	1.146		90.22	1.7286	1.13865		80.97	1.96321	1.12064
80.82	2.05782	1.15089		89.97	1.34602	1.18393		89.77	2.33002	1.09489		89.67	1.57094	1.14606		91.21	1.72866	1.13869		81.52	1.96437	1.1213
81.27	2.0591	1.1516		90.72	1.34647	1.18432		90.47	2.3311	1.0954		90.37	1.57158	1.14653		--	--	--		82.02	1.96491	1.12161
81.67	2.05933	1.15173		92.02	1.34342	1.18164		91.87	2.33254	1.09607		91.61	1.57293	1.14751		--	--	--		82.52	1.96511	1.12172
82.12	2.05949	1.15182		--		--		--												83.02	1.96644	1.12248
82.52	2.05908	1.15159		--		--		--												83.55	1.96657	1.12255
82.97	2.05941	1.15178		--		--		--												84.02	1.96677	1.12267
83.42	2.06011	1.15217		--		--		--												84.47	1.96673	1.12265
83.87	2.06049	1.15238		--		--		--												84.92	1.96687	1.12273
84.32	2.06125	1.15281		--		--		--												85.52	1.9676	1.12314
84.77	2.0602	1.15222		--		--		--												86.02	1.96775	1.12323
85.22	2.06066	1.15248		--		--		--												86.52	1.96698	1.12279
85.67	2.06112	1.15273		--		--		--												87.02	1.96675	1.12266
86.07	2.06101	1.15267		--		--		--												87.52	1.96686	1.12272
86.47	2.0621	1.15328		--		--		--												87.97	1.96568	1.12205
86.92	2.06131	1.15284		--		--		--												88.52	1.96564	1.12202
87.32	2.06127	1.15282		--		--		--												88.92	1.96504	1.12168
87.87	2.0606	1.15244		--		--		--												89.52	1.96461	1.12144
88.32	2.06212	1.15329		--		--		--												89.97	1.96195	1.11992
89.22	2.06086	1.15259		--		--		--												90.42	1.96242	1.12019
89.67	2.06044	1.15235		--		--		--												90.87	1.96294	1.12048
90.32	2.05963	1.1519		--		--		--												91.17	1.96308	1.12056
90.97	2.05948	1.15182		--		--		--												91.62	1.96223	1.12008
92.17	2.06164	1.15302		--		--		--												91.97	1.96051	1.1191
				--		--		--												92.12	1.96139	1.1196
				--		--		--
				--		--		--
				--		--		--
				--		--		--
				--		--		--
				--		--		--
				--		--		--
				--		--		--
				--		--		--
				--		--		--
				--		--		--
				--		--		--
				--		--		--
				--		--		--
				--		--		--
				--		--		--
				--		--		--
				--		--		--
				--		--		--
				--		--		--
				--		--		--
				--		--		--
				--		--		--
				--		--		--
				--		--		--
				--		--		--
				--		--		--
				--		--		--
				--		--		--
				--		--		--
				--		--		--
				--		--		--
				--		--		--
				--		--		--
				--		--		--
				--		--		--
				--		--		--
				--		--		--
				--		--		--
				--		--		--
				--		--		--
				--		--		--
				--		--		--
				--		--		--
				--		--		--
				--		--		--
				--		--		--
				--		--		--
				--		--		--
				--		--		--
				--		--		--
				--		--		--
				--		--		--
				--		--		--
				--		--		--
				--		--		--
				--		--		--
				--		--		--
				--		--		--

## Sheet: Supp fig. 2
Supp fig 2: Melt curve studies of single stranded gamma-PNA oligomers in PBS
Oligomer P2				Oligomer P7				Oligomer P3
Temperature	Absorbance	Normalized Absorbance		Temperature	Absorbance	Normalized Absorbance		Temperature	Absorbance	Normalized Absorbance
3.87	1.132	1		4.12	0.39239	1.00066		4.12	1.56726	1.00005
4.32	1.13292	1.00081		4.62	0.39248	1.00089		4.57	1.5672	1.00001
4.82	1.13355	1.00137		5.12	0.39236	1.00059		5.07	1.56718	1
5.32	1.13414	1.00189		5.67	0.39253	1.00102		5.62	1.56763	1.00029
5.87	1.13475	1.00243		6.07	0.39277	1.00163		6.17	1.56794	1.00048
6.37	1.13524	1.00286		6.67	0.39262	1.00125		6.62	1.56801	1.00053
6.87	1.13579	1.00335		7.67	0.39281	1.00173		7.17	1.56872	1.00098
7.37	1.13641	1.0039		8.12	0.39267	1.00138		7.67	1.56913	1.00124
7.88	1.13704	1.00445		8.62	0.39266	1.00135		8.22	1.57017	1.00191
8.37	1.13764	1.00498		9.12	0.39263	1.00128		8.77	1.571	1.00244
8.82	1.13829	1.00556		9.67	0.39265	1.00133		9.32	1.57188	1.003
9.32	1.13886	1.00606		10.12	0.39257	1.00112		9.87	1.57282	1.0036
9.87	1.13944	1.00657		10.67	0.39264	1.0013		10.47	1.57444	1.00463
10.37	1.14025	1.00729		11.12	0.39282	1.00176		11.02	1.5756	1.00537
10.88	1.14087	1.00784		11.62	0.39281	1.00173		11.52	1.57601	1.00563
11.32	1.14155	1.00844		12.14	0.39252	1.00099		12.07	1.5774	1.00652
11.82	1.14247	1.00925		12.62	0.39251	1.00097		12.62	1.57904	1.00757
12.37	1.14337	1.01004		13.07	0.39213	1		13.22	1.58046	1.00847
12.87	1.14411	1.0107		13.67	0.39273	1.00153		13.77	1.58191	1.0094
13.32	1.14503	1.01151		14.07	0.39269	1.00143		14.3	1.58347	1.01039
13.82	1.1459	1.01228		14.62	0.39274	1.00156		14.87	1.58506	1.01141
14.32	1.1467	1.01299		15.12	0.39314	1.00258		15.47	1.58654	1.01235
14.82	1.1476	1.01378		15.62	0.39381	1.00428		16.02	1.58839	1.01353
15.32	1.14836	1.01445		16.17	0.39423	1.00536		16.57	1.59051	1.01489
15.82	1.14921	1.0152		16.62	0.39475	1.00668		17.12	1.59276	1.01632
16.32	1.15013	1.01602		17.12	0.39503	1.0074		17.67	1.59455	1.01746
16.87	1.15101	1.01679		17.62	0.39512	1.00763		18.27	1.59655	1.01874
17.32	1.1519	1.01758		18.12	0.39561	1.00887		18.82	1.59916	1.02041
17.87	1.15302	1.01857		18.6	0.39611	1.01015		19.37	1.6016	1.02196
18.37	1.15398	1.01942		19.17	0.39644	1.01099		19.92	1.60433	1.0237
18.87	1.1549	1.02023		19.67	0.39702	1.01247		20.46	1.60585	1.02467
19.37	1.15591	1.02112		20.17	0.39741	1.01346		21	1.6087	1.02649
19.82	1.15689	1.02199		20.67	0.39799	1.01494		21.57	1.61128	1.02814
20.32	1.15796	1.02293		21.12	0.39849	1.01622		22.12	1.61421	1.03001
20.87	1.15916	1.02399		21.67	0.39877	1.01693		22.68	1.61645	1.03144
21.37	1.16021	1.02492		22.12	0.3991	1.01777		23.22	1.6196	1.03345
21.87	1.16142	1.02599		22.67	0.3996	1.01905		23.82	1.62194	1.03494
22.32	1.1626	1.02703		23.12	0.39996	1.01997		24.42	1.62458	1.03663
22.87	1.16363	1.02794		23.57	0.40031	1.02086		24.97	1.62738	1.03841
23.37	1.16466	1.02885		24.17	0.40093	1.02244		25.5	1.63037	1.04032
23.86	1.16582	1.02988		24.67	0.40123	1.02321		26.12	1.63324	1.04215
24.37	1.16688	1.03081		25.12	0.40163	1.02423		26.72	1.63562	1.04367
24.87	1.16792	1.03173		25.67	0.4021	1.02543		27.22	1.63834	1.04541
25.37	1.16904	1.03272		26.12	0.40248	1.02639		27.82	1.64129	1.04729
25.87	1.17018	1.03373		26.67	0.40282	1.02726		28.37	1.64375	1.04886
26.37	1.17127	1.03469		27.17	0.40329	1.02846		28.92	1.64704	1.05096
26.9	1.17233	1.03563		27.67	0.40346	1.02889		29.52	1.64991	1.05279
27.37	1.17332	1.0365		28.07	0.40395	1.03014		30.07	1.65314	1.05485
27.77	1.1743	1.03737		28.62	0.40442	1.03134		30.72	1.6559	1.05661
28.32	1.17537	1.03831		29.07	0.40488	1.03251		31.27	1.65897	1.05857
28.82	1.17642	1.03924		29.67	0.40518	1.03328		31.87	1.66202	1.06052
29.37	1.17744	1.04014		30.12	0.4057	1.03461		32.47	1.66434	1.062
29.87	1.17845	1.04103		30.62	0.40587	1.03504		33.02	1.66724	1.06385
30.32	1.17952	1.04198		31.22	0.40647	1.03657		33.57	1.67037	1.06584
30.87	1.18036	1.04272		31.67	0.40702	1.03797		34.17	1.67213	1.06697
31.37	1.18147	1.0437		32.17	0.4073	1.03869		34.77	1.67531	1.069
31.87	1.18249	1.0446		32.62	0.40773	1.03978		35.27	1.67692	1.07002
32.32	1.1836	1.04558		33.17	0.40795	1.04034		35.87	1.67984	1.07189
32.87	1.18451	1.04639		33.6	0.40857	1.04192		36.47	1.68137	1.07286
33.37	1.18562	1.04737		34.07	0.40895	1.04289		37.02	1.68397	1.07452
33.85	1.18644	1.04809		34.67	0.40917	1.04345		37.62	1.68581	1.0757
34.37	1.1875	1.04903		35.12	0.40956	1.04445		38.17	1.68834	1.07731
34.87	1.18849	1.0499		35.57	0.4098	1.04506		38.72	1.68991	1.07831
35.37	1.18954	1.05083		36.12	0.41015	1.04595		39.32	1.69204	1.07967
35.87	1.19043	1.05162		36.62	0.41064	1.0472		39.87	1.69404	1.08095
36.37	1.19157	1.05262		37.22	0.41096	1.04802		40.42	1.69542	1.08183
36.82	1.19247	1.05342		37.62	0.41137	1.04907		40.97	1.69714	1.08293
37.37	1.19359	1.05441		38.17	0.41173	1.04998		41.52	1.69876	1.08396
37.92	1.1948	1.05548		38.62	0.41197	1.0506		42.02	1.70083	1.08528
38.32	1.19605	1.05658		39.12	0.41255	1.05207		42.56	1.70153	1.08573
38.87	1.19719	1.05759		39.67	0.41286	1.05287		43.16	1.70316	1.08677
39.37	1.19834	1.0586		40.12	0.41322	1.05378		43.77	1.70518	1.08806
39.87	1.1991	1.05928		40.62	0.41357	1.05468		44.27	1.70633	1.08879
40.32	1.19983	1.05992		41.12	0.41382	1.05531		44.82	1.70794	1.08982
40.87	1.20055	1.06056		41.62	0.41411	1.05605		45.37	1.70889	1.09042
41.37	1.20115	1.06109		42.17	0.41441	1.05682		46.02	1.70979	1.091
41.87	1.20195	1.06179		42.67	0.41477	1.05774		46.57	1.71086	1.09168
42.32	1.20282	1.06256		43.17	0.41521	1.05886		47.12	1.71257	1.09277
42.87	1.20355	1.06321		43.62	0.41542	1.05939		47.67	1.71389	1.09361
43.38	1.20439	1.06395		44.07	0.41562	1.0599		48.22	1.71442	1.09395
43.87	1.20526	1.06472		44.67	0.4159	1.06062		48.82	1.71537	1.09456
44.37	1.20592	1.0653		45.06	0.41635	1.06177		49.32	1.71589	1.09489
44.82	1.20662	1.06592		45.67	0.41657	1.06233		49.92	1.71745	1.09589
45.37	1.20737	1.06658		46.12	0.4168	1.06291		50.47	1.71811	1.09631
45.87	1.20788	1.06703		46.62	0.41718	1.06388		51.02	1.71899	1.09687
46.39	1.2087	1.06776		47.17	0.41759	1.06493		51.57	1.71997	1.09749
46.87	1.20928	1.06827		47.62	0.41785	1.06559		52.17	1.72046	1.09781
47.32	1.20995	1.06886		48.17	0.41798	1.06592		52.77	1.72107	1.0982
47.82	1.21054	1.06938		48.67	0.41814	1.06633		53.37	1.72157	1.09851
48.37	1.21148	1.07021		49.12	0.41829	1.06671		53.97	1.72214	1.09888
48.82	1.21207	1.07073		49.62	0.41865	1.06763		54.57	1.72298	1.09941
49.37	1.21266	1.07125		50.12	0.41892	1.06832		55.07	1.72326	1.09959
49.82	1.21333	1.07185		50.67	0.41913	1.06885		55.62	1.72414	1.10015
50.32	1.21401	1.07245		51.06	0.41928	1.06924		56.22	1.72381	1.09994
50.87	1.21445	1.07284		51.62	0.41979	1.07054		56.82	1.72491	1.10065
51.27	1.21474	1.07309		52.09	0.41999	1.07105		57.37	1.72561	1.10109
51.86	1.21526	1.07355		52.57	0.4201	1.07133		57.92	1.72569	1.10114
52.41	1.21553	1.07379		53.12	0.41999	1.07105		58.47	1.72579	1.10121
52.87	1.21596	1.07417		53.67	0.42039	1.07207		59.07	1.72593	1.1013
53.32	1.21624	1.07442		54.17	0.42061	1.07263		59.62	1.72702	1.10199
53.87	1.21667	1.0748		54.62	0.42083	1.07319		60.17	1.72637	1.10158
54.32	1.21701	1.0751		55.17	0.42111	1.0739		60.77	1.72704	1.102
54.82	1.21732	1.07537		55.62	0.42116	1.07403		61.27	1.72758	1.10235
55.32	1.21764	1.07565		56.12	0.42131	1.07441		61.92	1.72741	1.10224
55.82	1.21795	1.07593		56.61	0.42153	1.07498		62.37	1.72745	1.10227
56.37	1.21825	1.07619		57.22	0.42165	1.07528		62.92	1.72745	1.10227
56.87	1.21854	1.07645		57.62	0.42181	1.07569		63.57	1.72779	1.10248
57.32	1.21882	1.0767		58.17	0.4221	1.07643		64.12	1.72755	1.10233
57.87	1.21899	1.07685		58.62	0.42226	1.07684		64.67	1.72789	1.10255
58.37	1.21911	1.07695		59.17	0.42227	1.07686		65.27	1.72796	1.10259
58.87	1.2194	1.07721		59.62	0.42267	1.07788		65.83	1.7282	1.10275
59.37	1.21967	1.07745		60.12	0.4225	1.07745		66.42	1.72847	1.10292
59.82	1.22002	1.07776		60.62	0.42272	1.07801		66.97	1.72856	1.10297
60.37	1.22047	1.07815		61.12	0.42281	1.07824		67.62	1.72847	1.10292
60.87	1.22086	1.0785		61.62	0.42301	1.07875		68.17	1.72855	1.10297
61.32	1.2216	1.07915		62.1	0.42326	1.07939		68.72	1.72877	1.10311
61.87	1.22186	1.07938		62.67	0.42337	1.07967		69.27	1.72806	1.10266
62.37	1.22215	1.07964		63.12	0.42342	1.07979		69.92	1.72829	1.1028
62.87	1.22239	1.07985		63.62	0.42379	1.08074		70.47	1.72816	1.10272
63.36	1.22283	1.08024		64.17	0.4237	1.08051		71.07	1.72876	1.1031
63.91	1.22282	1.08023		64.62	0.42374	1.08061		71.62	1.7286	1.103
64.37	1.22331	1.08066		65.1	0.42381	1.08079		72.12	1.72806	1.10266
64.87	1.22365	1.08096		65.62	0.42394	1.08112		72.72	1.72836	1.10285
65.42	1.22424	1.08148		66.12	0.42403	1.08135		73.32	1.728	1.10262
65.87	1.22445	1.08167		66.62	0.42431	1.08206		73.87	1.72819	1.10274
66.32	1.22481	1.08199		67.17	0.4244	1.08229		74.47	1.72853	1.10296
66.82	1.22529	1.08241		67.62	0.42435	1.08217		75.07	1.72835	1.10284
67.37	1.22574	1.08281		68.11	0.42434	1.08214		75.62	1.72813	1.1027
67.82	1.22597	1.08301		68.62	0.42459	1.08278		76.22	1.72844	1.1029
68.32	1.22649	1.08347		69.17	0.42455	1.08268		76.77	1.72837	1.10285
68.87	1.22691	1.08384		69.67	0.4247	1.08306		77.37	1.72825	1.10278
69.37	1.22717	1.08407		70.08	0.42472	1.08311		77.97	1.72878	1.10312
69.86	1.22731	1.0842		70.67	0.42478	1.08326		78.57	1.72816	1.10272
70.37	1.22756	1.08442		71.12	0.42471	1.08308		79.1	1.72898	1.10324
70.82	1.22772	1.08456		71.62	0.42493	1.08365		79.72	1.728	1.10262
71.42	1.22793	1.08474		72.07	0.42496	1.08372		80.27	1.72869	1.10306
71.82	1.22799	1.0848		72.67	0.42503	1.0839		80.82	1.729	1.10326
72.37	1.22813	1.08492		73.12	0.42506	1.08398		81.42	1.72882	1.10314
72.87	1.22834	1.08511		73.62	0.42525	1.08446		82.02	1.72837	1.10285
73.32	1.22841	1.08517		74.12	0.42546	1.085		82.52	1.72811	1.10269
73.87	1.22855	1.08529		74.67	0.42542	1.0849		83.17	1.72802	1.10263
74.37	1.22859	1.08533		75.12	0.42516	1.08423		83.77	1.72831	1.10282
74.87	1.22864	1.08537		75.62	0.42555	1.08523		84.32	1.72871	1.10307
75.4	1.22854	1.08528		76.17	0.4255	1.0851		84.92	1.72845	1.1029
75.87	1.22849	1.08524		76.67	0.42546	1.085		85.42	1.72818	1.10273
76.27	1.2282	1.08498		77.12	0.42528	1.08454		86.02	1.72831	1.10282
76.72	1.22815	1.08494		77.62	0.42544	1.08495		86.52	1.72845	1.1029
77.12	1.22825	1.08503		78.12	0.42556	1.08525		87.12	1.72809	1.10267
77.57	1.22805	1.08485		78.62	0.42545	1.08497		87.72	1.72871	1.10307
77.97	1.22816	1.08495		79.12	0.42533	1.08467		88.32	1.72816	1.10272
78.42	1.2283	1.08507		79.62	0.42555	1.08523		88.77	1.72839	1.10287
78.77	1.22836	1.08512		80.12	0.42578	1.08581		89.37	1.72837	1.10285
79.22	1.22833	1.0851		80.67	0.42565	1.08548		89.57	1.72868	1.10305
79.67	1.22839	1.08515		81.07	0.42573	1.08569		89.72	1.72852	1.10295
80.07	1.2283	1.08507		81.67	0.42563	1.08543		89.82	1.72878	1.10312
80.52	1.22831	1.08508		82.07	0.42569	1.08558		89.92	1.72869	1.10306
80.97	1.22832	1.08509		82.62	0.42574	1.08571		89.97	1.72811	1.10269
81.37	1.22837	1.08513		83.12	0.42565	1.08548
81.77	1.22848	1.08523		83.67	0.42578	1.08581
82.17	1.22846	1.08521		84.12	0.42572	1.08566
82.62	1.22851	1.08526		84.67	0.42573	1.08569
83.06	1.22859	1.08533		85.17	0.42555	1.08523
83.47	1.22847	1.08522		85.57	0.42542	1.0849
83.92	1.22839	1.08515		86.17	0.42545	1.08497
84.32	1.22849	1.08524		86.62	0.42541	1.08487
84.81	1.22859	1.08533		87.07	0.42541	1.08487
85.27	1.22856	1.0853		87.62	0.42558	1.0853
85.72	1.22865	1.08538		88.12	0.42565	1.08548
86.27	1.22871	1.08543		88.62	0.42536	1.08474
86.82	1.22867	1.0854		89.12	0.42549	1.08507
87.42	1.22863	1.08536		89.52	0.42532	1.08464
88.17	1.22864	1.08537		89.92	0.42513	1.08416
89.42	1.22906	1.08574

## Sheet: Supp fig. 3a
Supp Figure 3a: Melt curve studies show the melting temperatures of 2-oligomer and 3-oligomer aeg-PNA substructures in different solvent conditions
aeg-P2, P3 in PBS				aeg-P2,P3,P7 in DMF				aeg-P2,P3,P7 in DMSO				aeg-P2,P3,P7 in PBS
Temperature	Absorbance	Normalized Absorbance		Temperature	Absorbance	Normalized Absorbance		Temperature	Absorbance	Normalized Absorbance		Temperature	Absorbance	Normalized Absorbance
4.07	0.9441	1.00006		4.17	0.75286	1.00004		4.27	1.16726	1		3.97	0.99795	1
4.56	0.94404	1		4.62	0.75283	1		4.82	1.16757	1.00027		4.47	0.99809	1.00014
5.06	0.94434	1.00032		5.17	0.752898	1.00009		5.27	1.16777	1.00044		4.97	0.99823	1.00028
5.62	0.94434	1.00032		5.72	0.752883	1.00007		5.87	1.1681	1.00072		5.47	0.9984	1.00045
6.17	0.94448	1.00047		6.27	0.753101	1.00036		6.37	1.16832	1.00091		6.07	0.99846	1.00051
6.72	0.94435	1.00033		6.77	0.752988	1.00021		6.92	1.16847	1.00104		6.52	0.99884	1.00089
7.17	0.94481	1.00082		7.37	0.753206	1.0005		7.47	1.16893	1.00143		7.07	0.99877	1.00082
7.72	0.9454	1.00144		7.87	0.75362	1.00105		7.97	1.16938	1.00182		7.67	0.99924	1.00129
8.24	0.94554	1.00159		8.42	0.753967	1.00151		8.47	1.16958	1.00199		8.17	0.99949	1.00154
8.82	0.94534	1.00138		8.89	0.754283	1.00193		9.07	1.17029	1.0026		8.72	0.99977	1.00182
9.37	0.94572	1.00178		9.42	0.754629	1.00239		9.62	1.17082	1.00305		9.22	1.00026	1.00231
9.92	0.94603	1.00211		10	0.754509	1.00223		10.17	1.17111	1.0033		9.82	1.00062	1.00268
10.47	0.94678	1.0029		10.62	0.754712	1.0025		10.72	1.17191	1.00398		10.27	1.00107	1.00313
11.07	0.94722	1.00337		11.12	0.755209	1.00316		11.22	1.17221	1.00424		10.82	1.00141	1.00347
11.57	0.94754	1.00371		11.65	0.755457	1.00349		11.82	1.17274	1.00469		11.37	1.00183	1.00389
12.12	0.94819	1.0044		12.27	0.755804	1.00395		12.37	1.17303	1.00494		11.97	1.00251	1.00457
12.67	0.94836	1.00458		12.82	0.756233	1.00452		12.87	1.17385	1.00565		12.52	1.00314	1.0052
13.27	0.94899	1.00524		13.37	0.756617	1.00503		13.49	1.17494	1.00658		13.07	1.00363	1.00569
13.82	0.94953	1.00582		13.97	0.757211	1.00582		14.12	1.17575	1.00727		13.67	1.00432	1.00638
14.42	0.9497	1.006		14.47	0.757558	1.00628		14.62	1.17664	1.00804		14.27	1.00507	1.00713
14.92	0.95055	1.0069		15.07	0.757754	1.00654		15.16	1.17788	1.0091		14.77	1.0057	1.00777
15.52	0.95111	1.00749		15.67	0.758002	1.00687		15.82	1.17867	1.00978		15.32	1.00624	1.00831
16.07	0.95213	1.00857		16.16	0.758627	1.0077		16.37	1.17963	1.0106		15.92	1.00695	1.00902
16.62	0.95243	1.00889		16.72	0.759312	1.00861		16.77	1.18075	1.01156		16.47	1.00745	1.00952
17.17	0.95304	1.00953		17.32	0.759967	1.00948		17.42	1.18215	1.01276		16.98	1.00828	1.01035
17.67	0.95412	1.01068		17.87	0.760539	1.01024		17.92	1.1833	1.01374		17.52	1.00933	1.0114
18.22	0.95484	1.01144		18.42	0.761232	1.01116		18.47	1.18469	1.01493		18.12	1.00976	1.01183
18.77	0.95568	1.01233		18.97	0.761871	1.01201		19.07	1.18584	1.01592		18.66	1.0106	1.01268
19.3	0.95639	1.01308		19.42	0.762579	1.01295		19.62	1.18726	1.01713		19.22	1.0116	1.01368
19.92	0.95747	1.01423		19.97	0.763061	1.01359		20.17	1.18868	1.01835		19.77	1.01244	1.01452
20.37	0.9584	1.01521		20.57	0.763821	1.0146		20.67	1.19045	1.01987		20.27	1.01328	1.01536
21.02	0.95965	1.01654		21.17	0.76483	1.01594		21.22	1.19164	1.02089		20.92	1.01438	1.01646
21.52	0.96061	1.01755		21.67	0.765462	1.01678		21.82	1.19322	1.02224		21.42	1.0158	1.01789
22.12	0.96207	1.0191		22.32	0.766223	1.01779		22.42	1.19501	1.02377		22.02	1.01669	1.01878
22.67	0.96298	1.02006		22.77	0.766863	1.01864		22.87	1.19653	1.02508		22.62	1.01813	1.02022
23.2	0.96408	1.02123		23.32	0.767713	1.01977		23.57	1.19856	1.02681		23.02	1.0191	1.02119
23.77	0.96534	1.02256		23.97	0.768511	1.02083		24.04	1.20025	1.02826		23.67	1.02075	1.02285
24.42	0.96684	1.02415		24.57	0.769309	1.02189		24.72	1.20224	1.02997		24.22	1.0214	1.0235
24.97	0.96869	1.02611		25.07	0.770062	1.02289		25.22	1.20447	1.03188		24.87	1.02265	1.02475
25.52	0.96988	1.02737		25.67	0.770883	1.02398		25.76	1.20667	1.03376		25.42	1.02348	1.02558
26.07	0.97124	1.02881		26.22	0.771538	1.02485		26.33	1.20853	1.03536		26.02	1.02482	1.02693
26.62	0.97277	1.03043		26.82	0.772313	1.02588		26.92	1.21086	1.03735		26.52	1.02623	1.02834
27.17	0.97438	1.03214		27.27	0.773427	1.02736		27.47	1.21293	1.03913		27.02	1.02815	1.03026
27.82	0.97632	1.03419		28.47	0.775099	1.02958		28.02	1.21526	1.04112		27.62	1.02933	1.03144
28.32	0.97805	1.03603		28.97	0.776168	1.031		28.54	1.21745	1.043		28.12	1.03058	1.0327
28.92	0.97953	1.03759		29.57	0.776379	1.03128		29.12	1.22005	1.04523		28.77	1.03186	1.03398
29.47	0.98113	1.03929		30.07	0.777463	1.03272		29.62	1.22221	1.04708		29.32	1.03369	1.03581
30.02	0.98323	1.04151		30.67	0.778404	1.03397		30.2	1.22474	1.04924		29.82	1.03525	1.03738
30.47	0.98597	1.04442		31.22	0.779352	1.03523		30.82	1.2272	1.05135		30.37	1.03662	1.03875
31.07	0.98859	1.04719		31.72	0.780421	1.03665		31.32	1.22961	1.05342		30.97	1.03869	1.04082
31.62	0.99004	1.04873		32.32	0.78143	1.03799		31.92	1.23214	1.05558		31.57	1.04033	1.04247
32.22	0.99183	1.05062		32.92	0.78268	1.03965		32.42	1.23464	1.05772		32.12	1.04274	1.04488
32.77	0.99394	1.05286		33.47	0.783899	1.04127		33.02	1.23732	1.06002		32.62	1.0443	1.04645
33.37	0.99575	1.05478		34.07	0.78463	1.04224		33.62	1.24001	1.06233		33.21	1.04594	1.04809
33.97	0.99732	1.05644		34.72	0.786052	1.04413		34.27	1.24259	1.06454		33.82	1.04746	1.04961
34.57	0.99918	1.05841		35.21	0.787024	1.04542		34.82	1.24531	1.06687		34.37	1.04964	1.0518
35.12	1.00089	1.06022		35.77	0.788311	1.04713		35.42	1.24787	1.06906		34.97	1.05162	1.05378
35.72	1.00276	1.0622		36.37	0.789523	1.04874		35.92	1.25046	1.07128		35.57	1.05354	1.0557
36.27	1.00446	1.064		36.87	0.790712	1.05032		36.52	1.25278	1.07327		36.17	1.05558	1.05775
36.77	1.0062	1.06584		37.47	0.79206	1.05211		37.12	1.25566	1.07573		36.67	1.05776	1.05993
37.37	1.0081	1.06786		38.02	0.793317	1.05378		37.67	1.25817	1.07788		37.22	1.06003	1.06221
37.97	1.00993	1.0698		38.67	0.794612	1.0555		38.17	1.26079	1.08013		37.77	1.06184	1.06402
38.47	1.012	1.07199		39.27	0.796381	1.05785		38.72	1.26324	1.08223		38.37	1.0643	1.06649
39.12	1.01367	1.07376		39.72	0.797428	1.05924		39.33	1.26625	1.08481		38.94	1.06656	1.06875
39.63	1.0156	1.0758		40.37	0.798903	1.0612		39.97	1.26841	1.08666		39.52	1.06877	1.07097
40.16	1.01763	1.07795		40.92	0.800288	1.06304		40.52	1.27115	1.089		40.07	1.07119	1.07339
40.72	1.01971	1.08016		41.42	0.801779	1.06502		41.07	1.27394	1.09139		40.62	1.07375	1.07596
41.37	1.02147	1.08202		41.97	0.802938	1.06656		41.62	1.27578	1.09297		41.17	1.07584	1.07805
41.86	1.02308	1.08373		42.57	0.804278	1.06834		42.12	1.27841	1.09522		41.77	1.0783	1.08052
42.42	1.02494	1.0857		43.07	0.805227	1.0696		42.67	1.28078	1.09725		42.32	1.08055	1.08277
43.02	1.0268	1.08767		43.62	0.806718	1.07158		43.22	1.28286	1.09904		42.87	1.08321	1.08544
43.57	1.0286	1.08957		44.21	0.807802	1.07302		43.87	1.28571	1.10148		43.42	1.08578	1.08801
44.12	1.03054	1.09163		44.87	0.809112	1.07476		44.42	1.28816	1.10358		44.02	1.08831	1.09055
44.72	1.03238	1.09358		45.37	0.810022	1.07597		44.92	1.29041	1.1055		44.62	1.09082	1.09306
45.27	1.0342	1.0955		45.97	0.811137	1.07745		45.52	1.29305	1.10777		45.12	1.09341	1.09566
45.87	1.03605	1.09746		46.52	0.811671	1.07816		46.07	1.29532	1.10971		45.72	1.09599	1.09824
46.37	1.03792	1.09944		46.97	0.812379	1.0791		46.72	1.29766	1.11171		46.32	1.09893	1.10119
46.92	1.03966	1.10129		47.62	0.813282	1.0803		47.22	1.29984	1.11358		46.82	1.1009	1.10316
47.52	1.04144	1.10317		48.27	0.813711	1.08087		47.77	1.3018	1.11526		47.47	1.10314	1.10541
48.12	1.0431	1.10493		48.82	0.816023	1.08394		48.37	1.3044	1.11749		48.02	1.10543	1.1077
48.67	1.0446	1.10652		49.47	0.817317	1.08566		49.02	1.30659	1.11937		48.57	1.10872	1.111
49.32	1.0462	1.10822		49.92	0.818537	1.08728		49.52	1.30884	1.12129		49.12	1.11028	1.11256
49.82	1.04783	1.10994		50.52	0.819666	1.08878		50.07	1.31095	1.1231		49.77	1.1125	1.11479
50.37	1.04936	1.11156		51.02	0.820735	1.0902		50.67	1.313	1.12486		50.27	1.11408	1.11637
50.92	1.05077	1.11306		51.67	0.821887	1.09173		51.22	1.31502	1.12659		50.82	1.11675	1.11904
51.52	1.05211	1.11448		52.22	0.823054	1.09328		51.72	1.31667	1.128		51.37	1.11855	1.12085
52.12	1.05356	1.11601		52.82	0.824138	1.09472		52.37	1.31897	1.12997		51.92	1.12011	1.12241
52.72	1.05502	1.11756		53.42	0.825177	1.0961		52.92	1.32062	1.13138		52.53	1.12217	1.12448
53.27	1.05638	1.119		53.92	0.826126	1.09736		53.42	1.32231	1.13283		53.12	1.12408	1.12639
53.87	1.05768	1.12038		54.52	0.827067	1.09861		54.02	1.32395	1.13424		53.68	1.12584	1.12815
54.33	1.05887	1.12164		55.02	0.827962	1.0998		54.62	1.32586	1.13587		54.27	1.12727	1.12959
54.88	1.06005	1.12289		55.67	0.828986	1.10116		55.17	1.32739	1.13718		54.82	1.12868	1.131
55.47	1.06118	1.12408		56.16	0.829829	1.10228		55.82	1.3289	1.13848		55.42	1.13038	1.1327
56.07	1.06246	1.12544		56.77	0.830733	1.10348		56.32	1.33037	1.13974		55.97	1.13196	1.13429
56.67	1.06352	1.12656		57.82	0.831508	1.10451		56.92	1.33237	1.14145		56.52	1.13318	1.13551
57.12	1.06465	1.12776		58.42	0.832427	1.10573		57.38	1.33346	1.14238		57.02	1.13461	1.13694
57.72	1.06562	1.12879		59.02	0.833164	1.10671		57.97	1.33518	1.14386		57.62	1.13583	1.13816
58.32	1.06677	1.13001		59.67	0.833917	1.10771		58.57	1.33685	1.14529		58.12	1.13729	1.13963
58.87	1.0677	1.13099		60.17	0.83455	1.10855		59.17	1.33811	1.14637		58.77	1.13855	1.14089
59.42	1.06864	1.13199		60.67	0.835656	1.11002		59.72	1.33924	1.14734		59.37	1.13985	1.14219
60.02	1.06944	1.13283		61.22	0.836123	1.11064		60.32	1.3404	1.14833		59.92	1.14103	1.14337
60.57	1.07082	1.1343		61.82	0.836688	1.11139		60.87	1.34189	1.14961		60.47	1.1419	1.14425
61.07	1.07141	1.13492		62.37	0.83717	1.11203		61.42	1.34298	1.15054		60.97	1.1432	1.14555
61.72	1.07212	1.13567		62.92	0.837877	1.11297		61.92	1.34405	1.15146		61.62	1.14429	1.14664
62.27	1.07272	1.13631		63.52	0.838585	1.11391		62.57	1.34499	1.15226		62.12	1.1451	1.14745
62.77	1.07361	1.13725		64.07	0.839142	1.11465		63.12	1.346	1.15313		62.72	1.14623	1.14858
63.37	1.0745	1.13819		64.62	0.839646	1.11532		63.67	1.34679	1.1538		63.32	1.14678	1.14914
63.87	1.0752	1.13893		65.22	0.840038	1.11584		64.22	1.34796	1.15481		63.82	1.14764	1.15
64.52	1.07583	1.1396		65.77	0.840301	1.11619		64.82	1.34924	1.1559		64.42	1.14855	1.15091
65.07	1.07632	1.14012		66.42	0.841129	1.11729		65.42	1.34993	1.15649		64.92	1.14918	1.15154
65.67	1.07665	1.14047		66.96	0.841408	1.11766		65.92	1.35059	1.15706		65.52	1.15016	1.15252
66.27	1.07769	1.14157		67.52	0.841717	1.11807		66.57	1.35172	1.15803		66.12	1.15078	1.15314
66.87	1.07804	1.14194		68.17	0.842349	1.11891		67.17	1.35227	1.1585		66.72	1.15191	1.15428
67.37	1.07842	1.14235		68.77	0.842793	1.1195		67.67	1.35314	1.15924		67.27	1.15189	1.15426
67.92	1.07922	1.14319		69.32	0.842974	1.11974		68.28	1.35415	1.16011		67.87	1.1528	1.15517
68.62	1.07977	1.14378		69.92	0.843403	1.12031		68.87	1.35533	1.16112		68.52	1.15308	1.15545
69.22	1.08	1.14402		70.67	0.843734	1.12075		69.5	1.35594	1.16164		69.12	1.15405	1.15642
69.87	1.08054	1.14459		71.27	0.843968	1.12106		70.17	1.35647	1.1621		69.72	1.15457	1.15694
70.52	1.08095	1.14503		71.87	0.844389	1.12162		70.82	1.35727	1.16278		70.37	1.15541	1.15778
71.12	1.08125	1.14534		72.47	0.84466	1.12198		71.47	1.35804	1.16344		71.02	1.15582	1.15819
71.77	1.08178	1.1459		73.07	0.844924	1.12233		72.02	1.35876	1.16406		71.57	1.15615	1.15852
72.37	1.08212	1.14626		73.62	0.845187	1.12268		72.6	1.35934	1.16456		72.22	1.15653	1.15891
72.97	1.08245	1.14661		74.22	0.84527	1.12279		73.17	1.35999	1.16511		72.77	1.15745	1.15983
73.52	1.08278	1.14696		74.82	0.845654	1.1233		73.77	1.3602	1.16529		73.37	1.15787	1.16025
74.12	1.08288	1.14707		75.42	0.845963	1.12371		74.37	1.36075	1.16576		73.92	1.15822	1.1606
74.62	1.08336	1.14758		76.02	0.846166	1.12398		74.92	1.36098	1.16596		74.52	1.15893	1.16131
75.27	1.08375	1.14799		76.62	0.846219	1.12405		75.52	1.36123	1.16618		75.07	1.15949	1.16187
75.82	1.084	1.14826		77.17	0.846377	1.12426		76.12	1.36152	1.16642		75.69	1.16005	1.16243
76.37	1.08407	1.14833		77.77	0.846587	1.12454		76.67	1.36227	1.16707		76.23	1.16055	1.16293
77.02	1.08427	1.14854		78.27	0.84673	1.12473		77.37	1.36306	1.16774		76.97	1.16112	1.16351
77.57	1.08453	1.14882		78.87	0.846746	1.12475		77.92	1.36414	1.16867		77.52	1.16114	1.16353
78.18	1.08471	1.14901		79.52	0.847197	1.12535		78.42	1.36372	1.16831		78.07	1.16199	1.16438
78.72	1.08473	1.14903		80	0.847273	1.12545		79.02	1.36403	1.16857		78.62	1.16213	1.16452
79.37	1.0853	1.14963		80.72	0.846986	1.12507		79.62	1.36464	1.1691		79.27	1.163	1.16539
79.87	1.08539	1.14973		81.2	0.847333	1.12553		80.22	1.36452	1.16899		79.82	1.16325	1.16564
80.52	1.08503	1.14935		81.77	0.84734	1.12554		80.82	1.36552	1.16985		80.42	1.16369	1.16608
81.07	1.08547	1.14981		82.37	0.847506	1.12576		81.32	1.3663	1.17052		80.94	1.16392	1.16631
81.67	1.08548	1.14982		82.97	0.847596	1.12588		81.97	1.36631	1.17053		81.52	1.16492	1.16731
82.17	1.08568	1.15004		83.52	0.847702	1.12602		82.47	1.3662	1.17043		82.12	1.16455	1.16694
82.82	1.0858	1.15016		84.12	0.847423	1.12565		83.12	1.36671	1.17087		82.67	1.16478	1.16717
83.32	1.08593	1.1503		84.72	0.847739	1.12607		83.67	1.36733	1.1714		83.22	1.16489	1.16728
83.92	1.08558	1.14993		85.22	0.847717	1.12604		84.2	1.36763	1.17166		83.82	1.16589	1.16828
84.57	1.08598	1.15035		85.82	0.84783	1.12619		84.8	1.3677	1.17172		84.37	1.1655	1.16789
85.07	1.08595	1.15032		86.47	0.847769	1.12611		85.42	1.36778	1.17179		84.97	1.16541	1.1678
85.67	1.08609	1.15047		87.02	0.847551	1.12582		85.92	1.3685	1.1724		85.52	1.16558	1.16797
86.32	1.08601	1.15039		87.62	0.847566	1.12584		86.52	1.36798	1.17196		86.17	1.16571	1.1681
86.87	1.08574	1.1501		88.12	0.847656	1.12596		87.12	1.36849	1.1724		86.77	1.16554	1.16793
87.42	1.08576	1.15012		88.72	0.847506	1.12576		87.67	1.36933	1.17311		87.27	1.16551	1.1679
88.02	1.08587	1.15024		89.27	0.847431	1.12566		88.27	1.37003	1.17371		87.87	1.16552	1.16791
88.57	1.08568	1.15004		89.62	0.847453	1.12569		88.87	1.36975	1.17347		88.47	1.1655	1.16789
89.07	1.08559	1.14994		89.77	0.84737	1.12558		89.42	1.36968	1.17341		89.02	1.16552	1.16791
89.57	1.08562	1.14997		89.92	0.847205	1.12536		89.67	1.37009	1.17377		89.47	1.16539	1.16778
89.77	1.08551	1.14986		89.97	0.84737	1.12558		89.82	1.37059	1.17419		89.72	1.16512	1.16751
89.82	1.08531	1.14964		90.02	0.847205	1.12536		89.92	1.37048	1.1741		89.82	1.16536	1.16775
89.97	1.08546	1.1498						89.97	1.36978	1.1735		89.97	1.16517	1.16756
								90.02	1.3697	1.17343		90.02	1.16499	1.16738

## Sheet: Supp fig. 7
Supp fig 7: Length Profiles of 3-helix γPNA-DNA hybrid tubes self-assembled in 75% DMSO:H2O
Raw length of gamma-PNA-DNA hybrid nanotubes obtained through NeuronJ image tracings using imageJ from TIRF images. Data collected using the Cy3 laser line without thresholding
1 contiguous DNA oligomer (left, D3 oligomer, N= 214)	2 contiguous DNA oligomers (center, oligomers - D3 and D5, N= 221)	3 contiguous DNA oligomers (right, oligomers- D3, D5 and D9, N= 106)
Length (um)	Length (um)	Length (um)
2.44396	3.248	2.662
1.75256	2.3359	3.93867
2.98943	3.92718	2.80611
3.77181	2.66623	1.61656
0.866602	3.53743	3.89426
3.91701	2.90666	2.47796
3.25998	3.85966	2.23354
1.88554	2.23535	2.31098
1.98851	2.53713	3.37215
2.20196	4.36834	2.64833
4.95241	3.76383	3.36658
4.20802	2.10346	3.06094
4.98931	2.94284	2.26815
3.51166	3.82203	2.82656
5.38256	4.24964	1.9792
2.75118	2.72613	1.73284
2.81676	5.31432	2.57185
1.99456	5.07135	1.28817
0.883421	2.55976	1.62926
0.605	3.00806	2.1688
1.62926	3.14213	2.3359
2.06898	4.74683	2.47989
4.32611	4.92252	2.34982
2.36047	7.15655	1.82698
1.452	3.72886	2.77223
2.34921	3.17044	2.05349
3.02403	1.89825	3.04896
1.25658	2.69927	3.03698
2.40512	4.29489	2.57766
1.65117	3.01919	1.73115
1.21	2.07188	1.97484
1.57542	1.93842	2.7496
2.08531	3.11067	2.26815
3.56563	2.85282	1.815
2.55286	3.39078	2.79934
5.24051	1.97944	2.38382
3.41196	2.44396	2.97599
2.08023	4.58481	1.76745
2.38443	3.84514	2.22459
1.96214	3.12906	2.67301
4.21104	6.45124	2.79498
1.54069	3.33282	2.98652
6.61313	5.22417	1.26856
2.76896	1.80278	2.15767
2.36954	2.96063	2.88428
2.31485	3.00395	1.47886
3.20239	1.72086	2.92832
2.49901	1.21895	2.38697
1.88228	3.50089	3.03698
2.60816	2.46659	2.22156
2.57912	1.35714	1.61656
4.01309	1.97654	2.42762
4.48511	2.15767	2.05349
3.01012	6.38698	2.68596
1.84731	6.16314	2.49683
1.22198	2.96111	1.97266
3.58257	1.96286	3.54324
2.50591	4.26271	2.70084
1.80145	1.65818	1.65117
2.55286	0.774763	1.90999
2.49054	2.68475	3.32218
1.56114	2.02312	2.60247
4.0005	3.20142	2.46126
0.999581	1.26856	1.6986
1.95476	3.38848	1.73974
3.46931	1.40614	2.3987
3.35218	1.11586	1.76236
2.0161	1.14188	2.73242
1.73224	2.99245	2.28315
2.81119	2.93086	2.69576
2.83854	2.44202	3.22768
4.29272	1.70598	2.54983
1.42102	2.92929	4.24843
3.20456	2.7738	2.05773
2.19421	2.23269	1.31055
3.36259	1.83896	3.43592
3.45334	4.39315	2.78203
3.47258	2.49901	2.99281
2.50252	1.37758	2.28097
2.33457	2.53713	2.45594
2.14376	1.82395	2.44396
2.35756	2.1688	2.68886
0.436326	4.36084	2.67301
2.76848	2.88561	3.50731
1.19778	2.15767	3.63048
1.69291	2.54148	3.01012
2.42	2.38963	2.36954
4.27094	2.6453	2.57694
2.91888	1.71796	2.31618
3.26204	3.51711	2.30287
3.43773	3.06142	3.47246
2.35648	2.42665	2.68886
1.54069	2.62219	1.91664
2.81894	1.69315	1.92015
1.1927	1.08791	2.14376
4.99306	0.999581	1.15809
1.1927	2.02808	2.05349
1.76999	2.55286	3.05815
1.99372	3.27402	2.05349
4.17353	2.1976	1.36899
1.23396	2.69491	1.71796
2.09729	2.89892	2.88524
1.452	2.52515	1.80278
1.39005	3.78379	2.49901
2.11084	3.63811	3.19876
1.54953	5.07946	2.20196
1.7395	4.13808	3.11067
1.42102	2.61372	1.79346
0.684497	2.45231	1.81064
1.91664	4.04527	1.37976
1.89825	1.87356	2.02143
1.573	2.54983	1.57542
2.44505	3.08356	2.06668
1.26856	1.85094	1.331
1.80205	2.53713	1.53319
1.47886	2.55298	2.61917
1.98585	2.68184	2.22701
2.15453	3.20807	3.01568
1.38642	1.94798	2.46792
3.32193	3.26361	2.28666
2.92227	2.38443	2.96474
2.31485	3.04896	3.36017
2.0034	3.46617	2.66769
1.56114	2.42665	2.17147
2.35648	2.17268	2.55286
4.99306	2.28194	1.95476
2.34982	2.34559	0.513403
1.90817	2.57912	1.04133
1.92015	3.24655	1.76236
2.15453	1.93975	3.10099
2.74743	1.83896	1.573
2.66031	2.68499	2.25617
2.08023	3.30923	1.63919
1.95476	2.56496	1.42865
2.95179	2.30287	1.85094
2.57766	2.48486	2.06293
4.11255	1.75547	1.74688
2.78348	1.76236	2.54451
3.50513	3.50731	2.15198
2.97854	3.82372	1.21
3.8046	3.61221	1.87356
2.11544	3.40857	3.31927
2.84144	3.52667	1.63919
2.43198	2.58674	2.11665
3.46617	2.94284	1.46059
1.37976	2.1924	1.1207
1.48031	3.43156	2.44529
2.69576	3.37154	2.98483
2.17147	2.85754	1.89825
1.88228	2.20958	2.57766
1.55787	1.54069	1.89825
5.51058	3.01012	3.51275
3.11067	2.09197	0.923714
2.33457	2.57984	2.31485
4.12368	1.82698	1.26856
2.46126	2.83745	0.987602
2.24854	3.49024	1.65637
2.14376	4.18333	2.31098
4.07117	2.43537	1.97412
1.46398	4.18152	1.88228
2.25508	4.57126	1.14188
3.09373	4.39327	1.42635
2.44396	2.3618	1.78935
2.70556	3.55437
2.76715	3.03698
5.91194	3.80194
1.48649	2.2114
1.452	2.23354
3.90794	3.85929
1.95088	2.91852
2.32211	4.29199
3.52485	2.40512
1.96214	2.20377
1.96286	3.45552
1.70888	2.56822
2.65704	2.97599
2.3359	3.73539
6.36823	2.44505
2.67035	2.63308
2.57185	3.56563
4.15284	2.23535
1.89559	3.4272
1.83896	3.68142
2.83745	2.89214
2.16481	2.32296
1.62926	3.86208
4.20197	1.53319
2.68886	2.82305
3.09699	1.72207
3.44354	3.01133
2.91598	1.80205
3.17347	2.52164
1.96286	2.33482
2.64929	5.06808
3.12458	3.40555
2.13045	2.97745
3.77544	2.22459
1.95476	1.86267
2.56822	2.69322
2.67967	1.8899
2.68257	2.79498
2.75021	2.18478
2.26815	2.0766
2.178	1.90333
2.91852	2.3359
1.59696	2.84931
2.68596	2.35756
3.46617	2.17812
2.06293	2.32429
4.52419	2.64494
2.94284	3.02076
2.53725	2.33712
2.71427	2.47856
3.06094	6.45995
3.27898	3.74277
2.96063	2.35829
2.31618	3.11067
3.1126	2.715
3.71724	1.63035
2.08386	2.43198
1.97654	1.36899
1.99372	1.92015
3.62698	2.90073
1.46325	4.43816
1.73115	3.65396
2.36119	3.28164
2.17873	2.92796
3.17044	2.79619
2.55649	3.42236
2.22156	2.61372
1.51722	4.31801
2.2114	5.00807
1.76745	4.02482
3.24244	2.25508
2.23402	2.8026
4.66031	3.62153
3.10958	4.98411
2.5076	2.20111
3.47403	2.55419
2.09584	3.43325
2.35672	4.80382
1.51722	2.36954
1.89559	2.57185
2.56157	4.20802
1.48031	4.19713
3.26071	4.2765
2.71427	3.50222
2.31098	3.91762
2.26815	3.17044
2.49926	4.17535
3.12495	5.43738
2.13807	6.81774
2.02602	3.80581
2.82825	1.6986
4.29223	2.08531
2.66103	3.04896
3.27378	3.00806
2.14376	3.6876
4.84738	3.0135
4.7242	4.97298
3.8386	2.83479
2.38939	2.46659
2.66031	1.85094
1.97484	3.40942
3.60108
3.68142
4.34584
1.42635
3.21388
2.65776
3.41873
1.48031
2.46792
4.75941
2.2114
2.55298
4.57924
2.91852
3.43991
2.6914
1.5926
3.30657
1.35786
1.65117
3.43192
3.78488
4.52056
2.93957
1.78717
1.54009
0.875556
1.89559
2.6038
2.75118
0.855591
2.30287
0.881485
3.96638
2.11665
2.67967
2.2944
2.56847
1.89317
1.7937
1.85699
2.48595

## Sheet: Supp fig. 9
Supp Figure 9: Width distribution of gamma-PNA-DNA hybrid nanostructures using TEM studies
Width measurements made using intensity profile scans using imageJ
1 contiguous DNA oligomer (left, D3 oligomer, N= 32)	2 contiguous DNA oligomers (center, oligomers - D3 and D5, N= 184)	3 contiguous DNA oligomers (right, oligomers- D3, D5 and D9, N= 43)
Width (nm)	Width (nm)	Width (nm)		Statistics on calculating median width using quartile ranges
14.05	39.395	27.161
23.804	24.092	18.22		Variable	N	N*	Mean	SE Mean	StDev	Minimum	Q1	Median	Q3	Maximum
13.812	25.017	30.101		PNA Width	159	0	16.837	0.494	6.231	5.139	12.851	16.395	20.04	34.537
22.925	18.585	23.036		1DNA Width	23	136	15.84	1.39	6.66	5.09	11.11	15.57	20.06	34.72
34.722	24.459	23.662		2DNA Width	159	0	19.376	0.585	7.374	3.717	13.828	17.894	24.628	38.662
18.063	13.751	17.253		3DNA Width	33	126	21.25	1.58	9.08	8.51	15.05	19	27.28	45.63
7.362	13.498	29.361
20.062	31.293	18.242
11.114	38.262	19.345		Mann-whitney tests for comparitive statistics
18.212	33.612	35.06
18.031	28.482	33.03
12.857	13.636	16.056
13.803	19.913	15.933
5.09	33.375	27.785
17.088	21.607	18.766
18.433	19.571	16.692
18.381	26.165	15.271
24.465	27.067	23.747
16.345	33.346	20.644
12.179	21.285	14.211
7.905	16.866	16.471
10.908	13.176	15.06
18.634	28.115	16.879
11.685	38.662	12.353
9.525	14.211	15.046
22.146	14.828	9.264
15.571	14.012	12.419
8.339	19.257	19
22.367	13.033	11.274
18.895	20.355	8.514
11.15	14.959	17.595
11.813	13.458	19.287
20.138	30.118	13.211
	22.548	30.753
	29.236	40.462
	28.704	31.79
	25.61	21.522
	15.741	26.781
	24.888	45.633
	16.852	20.501
	7.25	12.269
	13.828	30.744
	21.561	26.2
	24.079	33.793
	29.633
	25.61
	24.304
	14.944
	15.836
	10.212
	11.574
	16.696
	26.091
	32.904
	12.509
	17.229
	31.454
	26.091
	36.312
	31.928
	13.095
	18.416
	17.811
	15.528
	16.598
	11.611
	21.114
	12.179
	9.014
	12.447
	12.113
	13.241
	11.803
	15.417
	18.032
	12.748
	17.705
	8.537
	21.646
	16.979
	25.928
	19.207
	20.169
	23.264
	16.436
	24.106
	29.125
	27.04
	18.749
	34.459
	32.341
	23.767
	24.759
	17.589
	16.871
	23.76
	24.628
	12.684
	15.678
	15.986
	28.82
	23.612
	24.892
	26.826
	32.654
	16.005
	18.762
	20.976
	13.443
	20.187
	19.917
	13.201
	31.924
	19.425
	22.635
	28.43
	24.922
	16.304
	21.973
	24.379
	9.349
	15.099
	11.825
	25.843
	14.275
	10.545
	17.312
	12.543
	15.139
	16.795
	11.825
	18.174
	22.245
	16.322
	10.838
	17.223
	16.885
	13.765
	28.161
	13.538
	6.333
	11.133
	9.259
	3.717
	3.797
	7.741
	7.126
	18.297
	18.795
	20.883
	19.931
	11.345
	34.556
	21.685
	19.458
	28.618
	22.479
	16.908
	9.074
	14.628
	17.988
	30.206
	15.229
	24.55
	9.069
	13.986
	16.481
	17.894
	21.757
	6.82
	15.817
	16.111
	15.43
	9.728
	12.353
	17.697
	12.073
	13.936
	13.684
	12.05
	10.605
	23.13
	26.438
	14.943
	23.309

## Sheet: Supp Table 3
Supp Table 3 Melt curve studies show the melting temperatures of 2-oligomer and 3-oligomer gamma-PNA substructures in different solvent conditions
P8, P9 in PBS				P7,P8,P9 in DMF				P7,P8,P9 in PBS				P4, P5 in PBS				P4,P5,P6 in DMF				P4,P5,P6 in PBS
Temperature	Absorbance	Normalized Absorbance		Temperature	Absorbance	Normalized Absorbance		Temperature	Absorbance	Normalized Absorbance		Temperature	Absorbance	Normalized Absorbance		Temperature	Absorbance	Normalized Absorbance		Temperature	Absorbance	Normalized Absorbance
20.02	0.472413	1.01945		20.02	0.591557	1.01782		20.02	0.560524	1.00094		14.82	1.30735	1.00038		15.02	1.04991	1.00002		19.89	1.34707	1
21.07	0.472065	1.0187		20.97	0.591557	1.01782		20.97	0.560824	1.00147		15.32	1.30719	1.00026		15.57	1.04993	1.00004		20.87	1.34715	1.00006
22.02	0.471729	1.01797		22.02	0.591157	1.01713		22.02	0.561118	1.002		15.82	1.30738	1.00041		16.12	1.04997	1.00008		21.87	1.3471	1.00002
22.97	0.471407	1.01728		23.04	0.590771	1.01647		23.04	0.561406	1.00251		16.32	1.30725	1.00031		16.77	1.04989	1		22.87	1.34722	1.00012
23.92	0.471098	1.01661		24.02	0.590401	1.01583		24.02	0.561688	1.00301		16.87	1.30737	1.0004		17.3	1.04992	1.00003		23.87	1.34754	1.00035
25.02	0.470801	1.01597		24.97	0.590046	1.01522		24.97	0.561965	1.00351		17.32	1.30733	1.00037		17.87	1.04991	1.00002		24.82	1.34785	1.00058
25.92	0.470518	1.01536		26.02	0.589705	1.01463		26.02	0.562234	1.00399		17.82	1.30767	1.00063		18.42	1.04993	1.00004		25.86	1.34832	1.00093
26.97	0.470248	1.01478		26.87	0.58938	1.01407		26.87	0.562499	1.00446		18.32	1.30749	1.00049		19.02	1.04997	1.00008		26.82	1.34894	1.00139
28.02	0.469991	1.01422		28.02	0.589068	1.01354		28.02	0.562757	1.00492		18.87	1.30712	1.00021		19.52	1.04989	1		27.82	1.34957	1.00186
29.02	0.469747	1.0137		29.04	0.588774	1.01303		29.04	0.56301	1.00537		19.32	1.30767	1.00063		20.07	1.04992	1.00003		28.87	1.35035	1.00244
30.02	0.469516	1.0132		30.03	0.588494	1.01255		30.03	0.563256	1.00581		19.77	1.30741	1.00043		20.72	1.04991	1.00002		29.92	1.35129	1.00313
31.06	0.469264	1.01265		30.97	0.588228	1.01209		30.97	0.56355	1.00634		20.27	1.30715	1.00023		21.27	1.04993	1.00004		30.82	1.35238	1.00394
32.02	0.46876	1.01157		32.07	0.587939	1.0116		32.07	0.563992	1.00713		20.82	1.307	1.00011		21.77	1.04997	1.00008		31.82	1.35347	1.00475
32.92	0.468791	1.01163		33.01	0.587359	1.0106		33.01	0.564453	1.00795		21.32	1.30719	1.00026		22.42	1.05059	1.00067		32.82	1.35441	1.00545
33.97	0.468605	1.01123		33.97	0.587395	1.01066		33.97	0.564588	1.00819		21.87	1.30707	1.00017		22.92	1.05159	1.00162		33.77	1.35613	1.00673
35.02	0.468325	1.01063		35	0.587181	1.01029		35	0.564589	1.00819		22.37	1.30701	1.00012		23.57	1.05072	1.00079		34.77	1.358	1.00812
36.02	0.468301	1.01058		36.02	0.58686	1.00974		36.02	0.564612	1.00824		22.82	1.30706	1.00016		24.12	1.05102	1.00108		35.82	1.3591	1.00893
37.02	0.46802	1.00997		37.01	0.586831	1.00969		37.01	0.564715	1.00842		23.32	1.30697	1.00009		24.67	1.05177	1.00179		36.82	1.36081	1.0102
38	0.467822	1.00954		37.92	0.586509	1.00913		37.92	0.564844	1.00865		23.85	1.30703	1.00014		25.17	1.05255	1.00253		37.87	1.36206	1.01113
39.02	0.467661	1.0092		38.92	0.586281	1.00874		38.92	0.564899	1.00875		24.32	1.307	1.00011		25.79	1.05383	1.00375		38.87	1.36269	1.0116
40.03	0.467786	1.00947		40.02	0.586098	1.00843		40.02	0.564932	1.00881		24.82	1.30685	1		26.32	1.05499	1.00486		39.77	1.36394	1.01252
40.97	0.468513	1.01103		41.07	0.586241	1.00867		41.07	0.564827	1.00862		25.32	1.30712	1.00021		26.96	1.05636	1.00616		40.77	1.36519	1.01345
41.92	0.468766	1.01158		41.97	0.587075	1.01011		41.97	0.56468	1.00836		25.87	1.30739	1.00041		27.52	1.0574	1.00715		41.82	1.36659	1.01449
43.07	0.469692	1.01358		42.97	0.587368	1.01061		42.97	0.564412	1.00788		26.39	1.30718	1.00025		28.02	1.05856	1.00826		42.92	1.36847	1.01589
43.97	0.471189	1.01681		43.97	0.58843	1.01244		43.97	0.564376	1.00782		26.82	1.30748	1.00048		28.57	1.05998	1.00961		43.87	1.37003	1.01705
45.02	0.473165	1.02107		45.02	0.59015	1.0154		45.02	0.564144	1.0074		27.32	1.30771	1.00066		29.17	1.06158	1.01113		44.82	1.37144	1.01809
46.02	0.47563	1.02639		46.02	0.592421	1.01931		46.02	0.563764	1.00672		27.82	1.30759	1.00057		29.72	1.06261	1.01212		45.82	1.37362	1.01971
47.02	0.478155	1.03184		47.02	0.595254	1.02418		47.02	0.56329	1.00588		28.37	1.3077	1.00065		30.27	1.06445	1.01387		46.87	1.37612	1.02157
47.92	0.481089	1.03817		48.02	0.598155	1.02917		48.02	0.562702	1.00483		28.93	1.30824	1.00106		30.82	1.06556	1.01493		47.83	1.37878	1.02354
49.07	0.484991	1.04659		48.97	0.601528	1.03498		48.97	0.562358	1.00421		29.37	1.30813	1.00098		31.32	1.06764	1.01691		48.87	1.38175	1.02574
49.97	0.489106	1.05547		50.02	0.606009	1.04269		50.02	0.562695	1.00481		29.87	1.30825	1.00107		31.92	1.06872	1.01794		49.85	1.38518	1.02829
50.92	0.494113	1.06628		51.03	0.610738	1.05082		51.03	0.563646	1.00651		30.37	1.309	1.00165		32.54	1.07013	1.01928		50.77	1.38862	1.03084
52.02	0.499393	1.07767		51.97	0.616492	1.06072		51.97	0.565333	1.00952		30.87	1.30917	1.00178		33.07	1.07187	1.02094		51.87	1.3919	1.03328
52.87	0.505085	1.08995		53.01	0.622558	1.07116		53.01	0.567435	1.01328		31.32	1.30935	1.00191		33.62	1.07322	1.02222		52.77	1.39612	1.03641
54.06	0.510775	1.10223		54.02	0.629099	1.08241		54.02	0.570194	1.0182		31.87	1.31005	1.00245		34.17	1.07482	1.02375		53.87	1.40111	1.04012
55.02	0.516789	1.11521		55	0.635637	1.09366		55	0.573743	1.02454		32.4	1.31054	1.00282		34.82	1.07677	1.0256		54.82	1.40518	1.04314
55.97	0.522578	1.1277		56.02	0.642548	1.10555		56.02	0.57818	1.03246		32.87	1.31112	1.00327		35.37	1.07831	1.02707		55.82	1.40908	1.04603
56.97	0.528687	1.14089		57.01	0.6492	1.117		57.01	0.5829	1.04089		33.4	1.31149	1.00355		35.92	1.07978	1.02847		56.77	1.41361	1.0494
57.97	0.53444	1.1533		58.04	0.656219	1.12908		58.04	0.588509	1.05091		33.87	1.31181	1.0038		36.47	1.08148	1.03009		57.82	1.41689	1.05183
58.92	0.539358	1.16392		59.02	0.66283	1.14045		59.02	0.594369	1.06137		34.42	1.31248	1.00431		37.06	1.08314	1.03167		58.77	1.42017	1.05427
60.02	0.544676	1.17539		60.02	0.668482	1.15018		60.02	0.600442	1.07222		34.87	1.313	1.00471		37.61	1.08444	1.03291		59.92	1.42392	1.05705
60.97	0.549491	1.18578		61.07	0.674592	1.16069		61.07	0.606514	1.08306		35.37	1.31377	1.0053		38.12	1.08614	1.03453		60.87	1.42673	1.05914
62.02	0.553582	1.19461		62.02	0.680125	1.17021		62.02	0.612483	1.09372		35.87	1.31424	1.00565		38.67	1.0877	1.03601		61.92	1.42939	1.06111
63.02	0.557043	1.20208		63.02	0.684826	1.1783		63.02	0.61818	1.10389		36.32	1.31551	1.00663		39.22	1.0892	1.03744		62.82	1.43126	1.0625
64.02	0.560002	1.20846		64.02	0.688803	1.18514		64.02	0.623414	1.11324		36.82	1.31576	1.00682		39.77	1.09094	1.0391		63.82	1.43251	1.06343
65.02	0.56254	1.21394		65.02	0.692203	1.19099		65.02	0.628006	1.12144		37.32	1.31633	1.00725		40.37	1.09277	1.04084		64.87	1.43376	1.06436
66.02	0.564438	1.21804		66.02	0.695119	1.19601		66.02	0.632031	1.12863		37.87	1.31769	1.00829		40.92	1.09412	1.04213		65.92	1.43517	1.0654
66.97	0.565774	1.22092		67.03	0.6973	1.19976		67.03	0.635359	1.13457		38.39	1.31818	1.00867		41.52	1.09607	1.04399		66.77	1.43579	1.06586
67.97	0.56671	1.22294		68.03	0.698835	1.2024		68.03	0.638278	1.13978		38.82	1.31901	1.0093		42.07	1.09751	1.04536		67.87	1.43532	1.06551
69.01	0.567784	1.22526		68.97	0.69991	1.20425		68.97	0.641139	1.14489		39.32	1.3198	1.00991		42.67	1.09952	1.04727		68.87	1.43532	1.06551
69.97	0.567986	1.22569		70.02	0.701145	1.20637		70.02	0.643905	1.14983		39.82	1.32093	1.01077		43.32	1.10109	1.04877		69.82	1.43501	1.06528
70.92	0.568101	1.22594		71.02	0.701377	1.20677		71.02	0.646649	1.15473		40.37	1.32177	1.01142		43.82	1.10251	1.05012		70.82	1.43407	1.06459
72.02	0.567973	1.22566		72.02	0.701509	1.207		72.02	0.648931	1.1588		40.86	1.32268	1.01211		44.37	1.10421	1.05174		71.82	1.43267	1.06354
73.02	0.568131	1.226		72.97	0.701362	1.20675		72.97	0.651056	1.1626		41.32	1.32395	1.01308		44.97	1.10591	1.05336		72.87	1.43345	1.06412
74.02	0.568073	1.22588		73.97	0.701543	1.20706		73.97	0.653033	1.16613		41.87	1.32493	1.01383		45.57	1.10738	1.05476		73.82	1.43345	1.06412
74.92	0.568164	1.22608		75.02	0.701478	1.20695		75.02	0.655111	1.16984		42.37	1.32603	1.01468		46.12	1.10884	1.05615		74.77	1.43329	1.06401
75.97	0.568346	1.22647		76.02	0.701581	1.20713		76.02	0.657068	1.17333		42.87	1.32736	1.01569		46.77	1.11081	1.05803		75.87	1.43345	1.06412
76.92	0.569043	1.22797		76.98	0.70179	1.20748		76.98	0.659205	1.17715		43.38	1.32802	1.0162		47.22	1.11245	1.05959		76.87	1.43376	1.06436
78.07	0.56946	1.22887		78.02	0.702592	1.20886		78.02	0.661648	1.18151		43.82	1.32929	1.01717		47.82	1.11442	1.06146		77.82	1.43407	1.06459
79.07	0.56993	1.22989		79.06	0.703071	1.20969		79.06	0.663791	1.18534		44.32	1.33049	1.01809		48.32	1.11601	1.06298		78.92	1.43501	1.06528
80.07	0.571428	1.23312		80.02	0.703611	1.21062		80.02	0.666161	1.18957		44.87	1.3315	1.01886		48.97	1.11778	1.06466		79.82	1.43579	1.06586
81.07	0.572235	1.23486		81.02	0.705333	1.21358		81.02	0.668433	1.19363		45.37	1.33239	1.01954		49.52	1.11999	1.06677		80.9	1.43642	1.06633
82.02	0.573098	1.23672		82.02	0.70626	1.21517		82.02	0.670299	1.19696		45.86	1.3337	1.02055		50.12	1.12224	1.06891		81.92	1.43704	1.06679
82.97	0.574013	1.2387		83.01	0.707251	1.21688		83.01	0.672069	1.20012		46.32	1.33436	1.02105		50.71	1.12399	1.07058		82.82	1.43782	1.06737
84.02	0.574984	1.24079		84.02	0.708303	1.21869		84.02	0.673742	1.20311		46.87	1.33544	1.02188		51.29	1.12643	1.0729		83.87	1.4386	1.06795
85.04	0.576011	1.24301		85.02	0.709418	1.22061		85.02	0.675318	1.20593		47.37	1.33676	1.02289		51.82	1.12861	1.07498		84.82	1.43954	1.06865
85.97	0.57709	1.24534		86.02	0.710598	1.22264		86.02	0.676797	1.20857		47.87	1.33758	1.02351		52.37	1.13072	1.07699		85.77	1.44048	1.06934
87.01	0.578226	1.24779		86.97	0.711839	1.22477		86.97	0.678178	1.21103		48.37	1.33857	1.02427		53.01	1.13262	1.0788		86.87	1.44141	1.07004
87.85	0.579417	1.25036		88.01	0.713144	1.22702		88.01	0.679464	1.21333		48.82	1.33975	1.02518		53.62	1.13461	1.08069		87.62	1.44235	1.07073
88.52	0.580662	1.25305		88.72	0.714512	1.22937		88.72	0.680651	1.21545		49.37	1.34008	1.02543		54.12	1.13643	1.08243		88.12	1.44344	1.07154
88.82	0.58196	1.25585		88.77	0.717436	1.2344		88.77	0.682736	1.21917		49.82	1.34099	1.02612		54.67	1.13807	1.08399		88.82	1.44469	1.07247
				88.77	0.715942	1.23183		88.77	0.681742	1.2174		50.37	1.34217	1.02703		55.22	1.13943	1.08529
												50.82	1.34275	1.02747		55.82	1.1412	1.08697
												51.32	1.3439	1.02835		56.32	1.14214	1.08787
												51.82	1.34534	1.02945		56.97	1.14321	1.08889
												52.32	1.34588	1.02987		57.47	1.14468	1.09029
												52.87	1.34673	1.03052		58.07	1.14599	1.09153
												53.32	1.34741	1.03104		58.67	1.14712	1.09261
												53.82	1.34867	1.032		59.17	1.14867	1.09409
												54.37	1.34986	1.03291		59.77	1.14937	1.09475
												54.82	1.3505	1.0334		60.32	1.15092	1.09623
												55.32	1.35168	1.0343		60.87	1.1519	1.09716
												55.82	1.35234	1.03481		61.47	1.15294	1.09815
												56.37	1.35355	1.03573		61.97	1.15393	1.0991
												56.87	1.35468	1.0366		62.57	1.15439	1.09953
												57.38	1.35572	1.0374		63.17	1.15513	1.10024
												57.82	1.35704	1.03841		63.82	1.15588	1.10095
												58.27	1.35778	1.03897		64.37	1.15668	1.10172
												58.87	1.35913	1.04		64.87	1.15731	1.10232
												59.35	1.36057	1.04111		65.52	1.15764	1.10263
												59.87	1.36162	1.04191		66.08	1.15813	1.1031
												60.37	1.36284	1.04284		66.64	1.15839	1.10334
												60.87	1.3642	1.04388		67.17	1.15905	1.10397
												61.32	1.36575	1.04507		67.81	1.15973	1.10462
												61.87	1.36692	1.04597		68.32	1.15993	1.10481
												62.37	1.36837	1.04708		68.87	1.16055	1.1054
												62.82	1.36935	1.04782		69.47	1.16036	1.10522
												63.37	1.37142	1.04941		70.02	1.16056	1.10541
												63.87	1.37249	1.05023		70.57	1.16108	1.10591
												64.4	1.37386	1.05128		71.17	1.16137	1.10618
												64.82	1.37566	1.05265		71.67	1.16157	1.10637
												65.32	1.37688	1.05359		72.32	1.16168	1.10648
												65.82	1.37855	1.05486		72.87	1.16176	1.10655
												66.37	1.37991	1.05591		73.47	1.16114	1.10596
												67.27	1.38232	1.05775		73.97	1.16167	1.10647
												67.82	1.3841	1.05911		74.57	1.1616	1.1064
												68.32	1.38556	1.06023		75.12	1.16199	1.10677
												68.88	1.38695	1.06129		75.72	1.16163	1.10643
												69.37	1.38861	1.06256		76.27	1.16155	1.10635
												69.87	1.38958	1.0633		76.87	1.16164	1.10644
												70.32	1.39117	1.06452		77.48	1.16222	1.10699
												70.87	1.39248	1.06552		77.97	1.16247	1.10723
												71.37	1.39313	1.06602		78.57	1.16229	1.10706
												71.77	1.3947	1.06722		79.18	1.16222	1.10699
												72.37	1.39542	1.06777		79.74	1.16219	1.10696
												72.82	1.39692	1.06892		80.3	1.16246	1.10722
												73.32	1.39783	1.06962		80.82	1.16278	1.10753
												73.88	1.3988	1.07036		81.42	1.16313	1.10786
												74.32	1.39996	1.07125		81.92	1.16215	1.10693
												74.82	1.40048	1.07165		82.52	1.162	1.10678
												75.37	1.40174	1.07261		83.07	1.16173	1.10653
												75.82	1.40262	1.07328		83.67	1.16073	1.10557
												76.38	1.4033	1.0738		84.17	1.16058	1.10543
												76.82	1.40422	1.07451		84.82	1.15996	1.10484
												77.32	1.40484	1.07498		85.42	1.15983	1.10472
												77.87	1.4055	1.07549		85.97	1.15978	1.10467
												78.37	1.40659	1.07632		86.57	1.1601	1.10497
												78.82	1.40696	1.0766		87.27	1.16063	1.10548
												79.32	1.4079	1.07732		88.07	1.16156	1.10636
												79.87	1.40831	1.07764		89.27	1.16195	1.10673
												80.37	1.40903	1.07819		89.86	1.16185	1.10664
												80.88	1.40964	1.07865		90.67	1.16136	1.10617
												81.32	1.41007	1.07898
												81.82	1.41085	1.07958
												82.37	1.41096	1.07966
												82.87	1.41115	1.07981
												83.39	1.41167	1.08021
												83.87	1.41194	1.08041
												84.32	1.41214	1.08057
												84.87	1.41261	1.08093
												85.37	1.41266	1.08097
												85.82	1.41297	1.0812
												86.32	1.41303	1.08125
												86.87	1.4138	1.08184
												87.32	1.4144	1.0823
												87.82	1.41479	1.0826
												88.32	1.41425	1.08218
												88.82	1.41544	1.08309
												89.12	1.41686	1.08418
												89.72	1.41712	1.08438
